# Supplementary material for: Pleiotropic ZIP8 A391T implicates abnormal manganese homeostasis in complex human disease
Source: JCI Insight. 2020 Oct 15;5(20):e140978. doi: 10.1172/jci.insight.140978 (PMC7605523; doi:10.1172/jci.insight.140978)
Supplement: supplemental Table 1 [file jciinsight-5-140978-s183.xlsx]

## Sheet: DE Results -Adv analysis Day 8 
	Log2 fold change	std error (log2)	Lower confidence limit (log2)	Upper confidence limit (log2)	Linear fold change	Lower confidence limit (linear)	Upper confidence limit (linear)	P-value	BY.p.value	method	Gene.sets	probe.ID
Prkca-mRNA	-1.35	0.177	-1.7	-1	0.393	0.309	0.5	0.000624	0.47	lm.nb	Angiogenesis, Cell Soma, Cytoplasm, Cytosol, Dendrite, Endoplasmic Reticulum, Lipid Raft, Membrane, Membrane Fraction, Mitochondrion, Nucleus, Perinuclear Region Of Cytoplasm, Plasma Membrane, Protein Amino Acid Autophosphorylation, Protein Complex	NM_011101.3:6965
Il11-mRNA	5.71	0.873	4	7.42	52.3	16	171	0.00125	0.47	lm.nb	Cytokine Activity, Cytoplasm, Extracellular Region, Extracellular Space, Growth Factor Activity, Positive Regulation Of Cell Proliferation, Positive Regulation Of Transcription From Rna Polymerase Ii Promoter	NM_008350.2:285
Ly96-mRNA	-1.01	0.174	-1.36	-0.674	0.495	0.391	0.627	0.00209	0.47	lm.nb	Extracellular Region, Inflammatory Response, Innate Immune Response	NM_016923.1:368
Tlr4-mRNA	-1.05	0.184	-1.41	-0.684	0.485	0.377	0.622	0.00236	0.47	lm.nb	Activation Of Mapk Activity, Activation Of Nf Kappab Transcription Factor, Cell Surface, Cytoplasm, External Side Of Plasma Membrane, Integral To Membrane, Integral To Plasma Membrane, Lipid Raft, Membrane, Perinuclear Region Of Cytoplasm, Plasma Membrane, Positive Regulation Of Transcription From Rna Polymerase Ii Promoter, Signal Transduction	NM_021297.2:2510
Twist2-mRNA	2.83	0.503	1.85	3.82	7.12	3.6	14.1	0.00245	0.47	lm.nb	Cytoplasm, Multicellular Organismal Development, Negative Regulation Of Apoptosis, Negative Regulation Of Transcription Dna Dependent, Nucleus, Regulation Of Transcriptiondna Dependent, Transcription Dna Dependent, Transcription Factor Complex	NM_007855.2:1102
Il18-mRNA	-1.51	0.273	-2.05	-0.975	0.351	0.242	0.509	0.00265	0.47	lm.nb	Angiogenesis, Apical Plasma Membrane, Cytokine Activity, Cytoplasm, Extracellular Region, Extracellular Space, Immune Response, Inflammatory Response, Mapkkk Cascade Go 0000165	NM_008360.1:100
Ripk1-mRNA	-0.82	0.157	-1.13	-0.512	0.566	0.458	0.701	0.00341	0.47	lm.nb	Activation Of Nf Kappab Transcription Factor, Apoptosis Go, Cytoplasm, Lipid Raft, Membrane, Mitochondrion, Phosphorylation, Plasma Membrane, Positive Regulation Of Transcription From Rna Polymerase Ii Promoter, Protein Amino Acid Autophosphorylation, Protein Amino Acid Phosphorylation, Protein Complex, Signal Transduction	NM_009068.3:3185
Map2k6-mRNA	-1.34	0.259	-1.85	-0.835	0.394	0.277	0.56	0.00352	0.47	lm.nb	Activation Of Mapk Activity, Apoptosis Go, Cytoplasm, Cytoskeleton, Kinase Activity, Mapkkk Cascade Go 0000165, Nucleotide Binding, Nucleus, Phosphorylation, Protein Amino Acid Phosphorylation, Protein Kinase Activity, Protein Serine Threonine Kinase Activity, Regulation Of Transcriptiondna Dependent, Response To Stress, Transcription Dna Dependent	NM_011943.2:320
Hmgb1-mRNA	-0.954	0.187	-1.32	-0.587	0.516	0.4	0.666	0.0038	0.47	lm.nb	Cell Surface, Cytoplasm, Extracellular Region, Extracellular Space, Nervous System Development, Neurite Development, Neuron Projection, Nucleolus, Nucleus, Positive Regulation Of Cell Proliferation, Positive Regulation Of Transcription From Rna Polymerase Ii Promoter, Soluble Fraction	NM_010439.3:1574
Gnaq-mRNA	-0.887	0.187	-1.25	-0.521	0.541	0.419	0.697	0.00512	0.54	lm.nb	Cytosol, Membrane Fraction, Plasma Membrane, Protein Complex, Signal Transduction, Skeletal Development	NM_008139.5:3080
Nfatc3-mRNA	-0.883	0.191	-1.26	-0.51	0.542	0.418	0.702	0.00567	0.54	lm.nb	Cytoplasm, Cytosol, Dna Binding, Nucleolus, Nucleus, Plasma Membrane, Positive Regulation Of Transcription From Rna Polymerase Ii Promoter, Positive Regulation Of Transcriptiondna Dependent, Regulation Of Transcriptiondna Dependent, Transcription Factor Activity	NM_010901.2:2260
Ccl2-mRNA	2.24	0.486	1.29	3.19	4.72	2.44	9.15	0.00582	0.54	lm.nb	Angiogenesis, Anti Apoptosis, Cell Soma, Cytoplasm, Extracellular Region, Extracellular Space, Immune Response, Inflammatory Response, Negative Regulation Of Angiogenesis, Regulation Of Cell Shape	NM_011333.3:415
Map2k1-mRNA	-1.01	0.232	-1.46	-0.555	0.497	0.363	0.681	0.00735	0.629	lm.nb	Activation Of Mapk Activity, Cytoplasm, Cytoskeleton, Cytosol, Dendrite, Golgi Apparatus, Nucleus, Perinuclear Region Of Cytoplasm, Plasma Membrane, Response To Oxidative Stress, Soluble Fraction	NM_008927.3:1695
Keap1-mRNA	-0.814	0.192	-1.19	-0.438	0.569	0.438	0.738	0.00818	0.651	lm.nb	Centrosome, Cytoplasm, Endoplasmic Reticulum, Nucleus, Regulation Of Transcriptiondna Dependent, Transcription Dna Dependent	NM_016679.4:4140
Il10rb-mRNA	-0.913	0.222	-1.35	-0.478	0.531	0.393	0.718	0.00927	0.683	lm.nb	Receptor Activity	NM_008349.5:465
Nox1-mRNA	-2.15	0.531	-3.19	-1.11	0.225	0.109	0.463	0.00981	0.683	lm.nb	Angiogenesis, Cell Projection, Cytoplasm, Endosome, Integral To Membrane, Membrane, Oxidoreductase Activity, Plasma Membrane, Positive Regulation Of Cell Proliferation, Response To Stress, Signal Transduction	NM_172203.1:475
Ccl22-mRNA	-2.94	0.768	-4.44	-1.43	0.131	0.0461	0.371	0.0124	0.734	lm.nb	Chemokine Activity, Cytokine Activity, Extracellular Region, Extracellular Space, Immune Response, Inflammatory Response	NM_009137.2:1096
Raf1-mRNA	-1.03	0.271	-1.56	-0.5	0.489	0.339	0.707	0.0125	0.734	lm.nb	Apoptosis Go, Cytoplasm, Cytoskeleton Organization And Biogenesis, Cytosol, Insoluble Fraction, Mapkkk Cascade Go 0000165, Membrane, Mitochondrion, Negative Regulation Of Apoptosis, Nucleus, Phosphorylation, Plasma Membrane, Protein Amino Acid Phosphorylation, Protein Kinase Cascade, Signal Transduction	NM_029780.3:550
Relb-mRNA	-0.942	0.248	-1.43	-0.455	0.521	0.372	0.729	0.0127	0.734	lm.nb	Cytoplasm, Cytoskeleton, Cytosol, Dna Binding, Nucleus, Regulation Of Transcriptiondna Dependent, Transcription Dna Dependent, Transcription Factor Activity	NM_009046.2:2013
Il7-mRNA	-0.891	0.237	-1.36	-0.426	0.539	0.391	0.744	0.0132	0.734	lm.nb	Anti Apoptosis, Cytokine Activity, Extracellular Region, Extracellular Space, Growth Factor Activity, Hematopoietin Interferon Classd200 Domain Cytokine Receptor Binding, Immune Response, Negative Regulation Of Apoptosis, Regulation Of Gene Expression	NM_008371.2:1055
Rhoa-mRNA	-0.886	0.239	-1.36	-0.417	0.541	0.391	0.749	0.0139	0.739	lm.nb	Axon, Cytoplasm, Cytoskeleton, Cytosol, Membrane, Membrane Fraction, Mitochondrion, Nucleus, Plasma Membrane, Regulation Of Cell Migration, Soluble Fraction	NM_016802.4:1885
Nr3c1-mRNA	-1.06	0.295	-1.64	-0.48	0.48	0.321	0.717	0.0158	0.766	lm.nb	Anti Apoptosis, Cytoplasm, Cytosol, Membrane, Nucleus, Positive Regulation Of Transcription From Rna Polymerase Ii Promoter, Protein Complex, Protein Complex Binding, Protein Homodimerization Activity, Regulation Of Cell Proliferation, Regulation Of Transcriptiondna Dependent, Transcription Dna Dependent	NM_008173.3:1800
Tlr1-mRNA	-1.09	0.304	-1.69	-0.494	0.47	0.311	0.71	0.0158	0.766	lm.nb	Cytoplasmic Vesicle, Defense Response, Immune Response, Inflammatory Response, Innate Immune Response, Integral To Membrane, Intrinsic To Membrane, Membrane, Plasma Membrane, Protein Heterodimerization Activity, Receptor Activity, Signal Transduction, Transmembrane Receptor Activity	NM_030682.1:805
Jun-mRNA	-1.12	0.316	-1.74	-0.5	0.46	0.299	0.707	0.0166	0.769	lm.nb	Cytosol, Negative Regulation Of Apoptosis, Negative Regulation Of Transcription Dna Dependent, Nuclear Chromatin, Nucleus, Positive Regulation Of Cell Proliferation, Positive Regulation Of Transcription From Rna Polymerase Ii Promoter, Positive Regulation Of Transcriptiondna Dependent, Transcription Dna Dependent, Transcription Factor Complex	NM_010591.2:2212
Cysltr1-mRNA	-0.729	0.208	-1.14	-0.321	0.603	0.454	0.8	0.0173	0.769	lm.nb	Calcium Ion Transport, Cell Surface Receptor Linked Signal Transduction Go 0007166, G Protein Coupled Receptor Activity, G Protein Coupled Receptor Protein Signaling Pathway, Inflammatory Response, Integral To Membrane, Integral To Plasma Membrane, Membrane, Plasma Membrane, Positive Regulation Of Angiogenesis, Receptor Activity, Signal Transduction	NM_021476.4:164
Mafk-mRNA	-0.845	0.254	-1.34	-0.348	0.557	0.395	0.786	0.0207	0.889	lm.nb	Dna Binding, Nervous System Development, Nucleus, Regulation Of Transcriptiondna Dependent, Sequence Specific Dna Binding, Transcription Dna Dependent, Transcription Factor Activity	NM_010757.2:1065
Pdgfa-mRNA	-0.858	0.277	-1.4	-0.316	0.552	0.379	0.803	0.0268	1	lm.nb	Actin Cytoskeleton Organization And Biogenesis, Angiogenesis, Cell Surface, Extracellular Region, Extracellular Space, Membrane, Multicellular Organismal Development, Positive Regulation Of Cell Proliferation	NM_008808.3:805
Rac1-mRNA	-0.873	0.283	-1.43	-0.318	0.546	0.372	0.802	0.0274	1	lm.nb	Cell Projection, Cytoplasm, Cytoplasmic Vesicle, Membrane, Membrane Fraction, Plasma Membrane, Regulation Of Cell Migration	NM_009007.2:1045
Nfkb1-mRNA	-0.843	0.279	-1.39	-0.297	0.557	0.382	0.814	0.0292	1	lm.nb	Cytoplasm, Cytosol, Mitochondrion, Negative Regulation Of Transcription Dna Dependent, Nucleus, Positive Regulation Of Transcription From Rna Polymerase Ii Promoter, Positive Regulation Of Transcriptiondna Dependent, Protein Complex, Response To Oxidative Stress, Signal Transduction, Transcription Dna Dependent	NM_008689.2:2125
Max-mRNA	-1.25	0.424	-2.09	-0.424	0.419	0.236	0.746	0.0316	1	lm.nb	Cytoplasm, Dendrite, Dna Binding, Nucleus, Protein Complex Binding, Protein Heterodimerization Activity, Protein Homodimerization Activity, Regulation Of Transcriptiondna Dependent, Sequence Specific Dna Binding, Transcription Factor Activity	NM_008558.1:120
Mapk3-mRNA	-1.05	0.36	-1.76	-0.347	0.482	0.295	0.786	0.0329	1	lm.nb	Cytoplasm, Cytosol, Insoluble Fraction, Nucleus, Positive Regulation Of Transcription From Rna Polymerase Ii Promoter, Protein Complex, Response To Toxin, Signal Transduction, Soluble Fraction, Transcription Dna Dependent	NM_011952.2:825
Cdc42-mRNA	-1.06	0.362	-1.77	-0.347	0.481	0.294	0.786	0.0332	1	lm.nb	Actin Cytoskeleton Organization And Biogenesis, Cell Projection, Cytoplasm, Cytoskeleton, Membrane, Nervous System Development, Plasma Membrane, Secretory Granule	NM_009861.1:205
Ptk2-mRNA	-0.707	0.244	-1.19	-0.229	0.613	0.44	0.853	0.0339	1	lm.nb	Apical Plasma Membrane, Basolateral Plasma Membrane, Cytoplasm, Cytoskeleton, Cytosol, Membrane, Negative Regulation Of Apoptosis, Nucleolus, Nucleus, Plasma Membrane, Positive Regulation Of Cell Proliferation, Protein Amino Acid Autophosphorylation	NM_007982.2:1060
Tcf4-mRNA	-0.856	0.296	-1.43	-0.276	0.553	0.37	0.826	0.034	1	lm.nb	Multicellular Organismal Development, Nervous System Development, Nucleus, Positive Regulation Of Transcription From Rna Polymerase Ii Promoter, Positive Regulation Of Transcriptiondna Dependent, Transcription Dna Dependent, Transcription Factor Complex	NM_013685.1:3045
Ccl19-mRNA	-2.27	0.797	-3.83	-0.709	0.207	0.0702	0.612	0.0358	1	lm.nb	Chemokine Activity, External Side Of Plasma Membrane, Positive Regulation Of I Kappab Kinase Nf Kappab Cascade	NM_011888.2:465
Map3k5-mRNA	-1.27	0.451	-2.15	-0.383	0.416	0.225	0.767	0.0376	1	lm.nb	Activation Of Mapk Activity, Apoptosis Go, Caspase Activation, Cytoplasm, Endoplasmic Reticulum, Innate Immune Response, Jnk Cascade, Mapkkk Cascade Go 0000165, Nucleotide Binding, Phosphorylation, Protein Amino Acid Phosphorylation, Protein Homodimerization Activity, Protein Kinase Activity, Response To Stress	NM_008580.4:640
Atf2-mRNA	-0.965	0.345	-1.64	-0.289	0.512	0.321	0.818	0.0381	1	lm.nb	Membrane Fraction, Nucleus, Positive Regulation Of Transcription From Rna Polymerase Ii Promoter, Protein Heterodimerization Activity, Regulation Of Transcriptiondna Dependent, Sequence Specific Dna Binding, Transcription Dna Dependent, Transcription Factor Activity, Zinc Ion Binding	NM_001025093.1:3995
Tollip-mRNA	-1.16	0.422	-1.98	-0.33	0.448	0.253	0.795	0.0406	1	lm.nb	Cytoplasm, Inflammatory Response, Innate Immune Response, Perinuclear Region Of Cytoplasm, Phosphorylation, Signal Transduction	NM_023764.3:260
Il1rap-mRNA	-2.49	0.928	-4.31	-0.672	0.178	0.0504	0.628	0.0436	1	lm.nb	Cytokine And Chemokine Mediated Signaling Pathway, Extracellular Region, Innate Immune Response, Insoluble Fraction, Integral To Membrane, Intrinsic To Membrane, Membrane, Plasma Membrane, Protein Complex, Receptor Activity, Signal Transduction, Transmembrane Receptor Activity	NM_008364.2:2415
Mef2a-mRNA	-1.19	0.447	-2.07	-0.311	0.439	0.239	0.806	0.0451	1	lm.nb	Multicellular Organismal Development, Nervous System Development, Nuclear Chromatin, Nucleus, Positive Regulation Of Transcription From Rna Polymerase Ii Promoter, Positive Regulation Of Transcriptiondna Dependent, Regulation Of Transcriptiondna Dependent, Transcription Dna Dependent	XM_976032.1:174
Prkcb-mRNA	-1.92	0.724	-3.34	-0.5	0.264	0.0989	0.707	0.0454	1	lm.nb	Activation Of Nf Kappab Transcription Factor, Calcium Ion Transport, Centrosome, Cytoplasm, Cytosol, Insoluble Fraction, Membrane, Membrane Fraction, Nucleus, Plasma Membrane, Positive Regulation Of I Kappab Kinase Nf Kappab Cascade, Soluble Fraction, Transcription Dna Dependent	NM_008855.2:4220
Stat3-mRNA	-0.935	0.354	-1.63	-0.241	0.523	0.323	0.846	0.046	1	lm.nb	Cytoplasm, Nucleus, Plasma Membrane, Positive Regulation Of Transcription From Rna Polymerase Ii Promoter, Positive Regulation Of Transcriptiondna Dependent, Regulation Of Transcriptiondna Dependent, Signal Transduction, Transcription Dna Dependent	NM_213659.2:2130
Mapk14-mRNA	-0.949	0.361	-1.66	-0.242	0.518	0.317	0.846	0.0466	1	lm.nb	Angiogenesis, Cytoplasm, Cytosol, Mitochondrion, Nucleus, Positive Regulation Of Transcription From Rna Polymerase Ii Promoter, Protein Amino Acid Autophosphorylation, Protein Kinase Cascade, Response To Stress, Soluble Fraction, Transcription Dna Dependent	NM_011951.2:1420
Mx2-mRNA	2.41	0.932	0.584	4.24	5.32	1.5	18.9	0.0491	1	lm.nb	Cytoplasm, Cytosol, Gtpase Activity, Innate Immune Response, Nucleotide Binding, Response To Virus	NM_013606.1:2095
Map2k4-mRNA	-0.978	0.382	-1.73	-0.229	0.508	0.302	0.853	0.0508	1	lm.nb	Apoptosis Go, Cytoplasm, Cytosol, Jnk Cascade, Kinase Activity, Mapkkk Cascade Go 0000165, Nucleotide Binding, Nucleus, Phosphorylation, Protein Amino Acid Phosphorylation, Protein Kinase Activity, Protein Serine Threonine Kinase Activity, Response To Stress	NM_009157.4:1335
Rps6ka5-mRNA	-1.87	0.729	-3.29	-0.435	0.275	0.102	0.739	0.0508	1	lm.nb	Activation Of Nf Kappab Transcription Factor, Cytoplasm, Inflammatory Response, Negative Regulation Of Transcription Dna Dependent, Nucleus, Phosphorylation, Positive Regulation Of Transcription From Rna Polymerase Ii Promoter, Protein Amino Acid Phosphorylation, Protein Kinase Cascade, Regulation Of Transcriptiondna Dependent, Response To Stress	NM_153587.2:2755
Ddit3-mRNA	-1.08	0.421	-1.9	-0.251	0.474	0.267	0.84	0.0509	1	lm.nb	Cytoplasm, Nucleus, Positive Regulation Of Transcription From Rna Polymerase Ii Promoter, Positive Regulation Of Transcriptiondna Dependent, Regulation Of Transcriptiondna Dependent, Transcription Dna Dependent	NM_007837.3:255
Mef2d-mRNA	-0.969	0.381	-1.72	-0.222	0.511	0.304	0.858	0.0518	1	lm.nb	Apoptosis Go, Multicellular Organismal Development, Nervous System Development, Nucleus, Positive Regulation Of Transcription From Rna Polymerase Ii Promoter, Positive Regulation Of Transcriptiondna Dependent, Regulation Of Transcriptiondna Dependent, Transcription Dna Dependent	NM_133665.3:1890
Gnb1-mRNA	-0.787	0.31	-1.4	-0.18	0.579	0.38	0.883	0.0519	1	lm.nb	Cell Proliferation Go 0008283, G Protein Coupled Receptor Protein Signaling Pathway, Gtpase Activity, Signal Transduction	NM_008142.3:311
Nfe2l2-mRNA	-0.893	0.352	-1.58	-0.202	0.539	0.334	0.869	0.0523	1	lm.nb	Centrosome, Cytoplasm, Nucleus, Plasma Membrane, Positive Regulation Of Transcription From Rna Polymerase Ii Promoter, Positive Regulation Of Transcriptiondna Dependent, Regulation Of Transcriptiondna Dependent, Sequence Specific Dna Binding, Transcription Dna Dependent	NM_010902.3:1665
Pla2g4a-mRNA	-0.672	0.265	-1.19	-0.152	0.628	0.438	0.9	0.0524	1	lm.nb	Calcium Ion Binding, Cytoplasm, Cytoplasmic Vesicle, Cytosol, Endoplasmic Reticulum, Golgi Apparatus, Membrane Fraction, Nucleus, Perinuclear Region Of Cytoplasm, Positive Regulation Of Cell Proliferation, Regulation Of Cell Proliferation	NM_008869.2:1525
Mx1-mRNA	-0.895	0.354	-1.59	-0.201	0.538	0.332	0.87	0.0527	1	lm.nb	Cytoplasm, Gtpase Activity, Innate Immune Response, Nucleotide Binding, Nucleus, Response To Virus	NM_010846.1:2485
Mapk8-mRNA	-0.951	0.379	-1.69	-0.209	0.517	0.309	0.865	0.0537	1	lm.nb	Cytoplasm, Cytosol, Inflammatory Response, Jnk Cascade, Mapkkk Cascade Go 0000165, Mitochondrion, Negative Regulation Of Apoptosis, Neurite Development, Nucleus, Positive Regulation Of Cell Migration, Protein Amino Acid Phosphorylation, Regulation Of Transcriptiondna Dependent, Signal Transduction, Vesicle	NM_016700.3:970
Ltb4r1-mRNA	-2.8	1.12	-4.99	-0.614	0.143	0.0314	0.653	0.0539	1	lm.nb	G Protein Coupled Receptor Activity, G Protein Coupled Receptor Protein Signaling Pathway, Integral To Membrane, Membrane, Plasma Membrane, Receptor Activity, Signal Transduction	NM_008519.2:125
Mmp9-mRNA	-3.82	1.54	-6.83	-0.81	0.0708	0.00878	0.57	0.0554	1	lm.nb	Extracellular Matrix, Extracellular Region, Extracellular Space, Positive Regulation Of Angiogenesis, Protein Complex, Protein Complex Binding, Proteolysis, Response To Oxidative Stress, Skeletal Development, Zinc Ion Binding	NM_013599.2:1570
Bcl2l1-mRNA	-1.35	0.544	-2.42	-0.283	0.392	0.187	0.822	0.0558	1	lm.nb	Anti Apoptosis, Cell Proliferation Go 0008283, Centrosome, Cytoplasm, Cytoskeleton, Cytosol, Integral To Membrane, Membrane, Mitochondrion, Negative Regulation Of Apoptosis, Positive Regulation Of Cell Proliferation, Response To Virus	NM_009743.4:200
Map3k1-mRNA	-1.45	0.584	-2.59	-0.302	0.367	0.166	0.811	0.056	1	lm.nb	Cytoplasm, Cytoskeleton, Jnk Cascade, Membrane Fraction, Positive Regulation Of Transcription From Rna Polymerase Ii Promoter, Protein Amino Acid Autophosphorylation, Regulation Of Cell Migration	NM_011945.2:1640
Grb2-mRNA	-1.14	0.468	-2.06	-0.226	0.453	0.24	0.855	0.0585	1	lm.nb	Cytoplasm, Endosome, Golgi Apparatus, Membrane, Nucleus, Plasma Membrane, Protein Complex	NM_008163.3:1783
Cd4-mRNA	-0.871	0.367	-1.59	-0.151	0.547	0.332	0.901	0.0639	1	lm.nb	Cell Surface, Cell Surface Receptor Linked Signal Transduction Go 0007166, External Side Of Plasma Membrane, Immune Response, Integral To Membrane, Lipid Raft, Membrane, Plasma Membrane	NM_013488.2:950
Mknk1-mRNA	-1.28	0.553	-2.36	-0.195	0.412	0.194	0.874	0.0688	1	lm.nb	Kinase Activity, Nucleotide Binding, Phosphorylation, Protein Amino Acid Phosphorylation, Protein Kinase Activity, Protein Kinase Cascade, Protein Serine Threonine Kinase Activity, Response To Stress	NM_021461.4:635
Tradd-mRNA	-0.813	0.353	-1.51	-0.121	0.569	0.352	0.919	0.0694	1	lm.nb	Apoptosis Go, Cytoplasm, Cytoskeleton, Lipid Raft, Positive Regulation Of I Kappab Kinase Nf Kappab Cascade, Protein Complex, Protein Complex Binding, Regulation Of Apoptosis, Signal Transduction	NM_001033161.2:562
Mapkapk2-mRNA	-1.57	0.688	-2.92	-0.22	0.337	0.132	0.859	0.0716	1	lm.nb	Cytoplasm, Inflammatory Response, Kinase Activity, Nucleotide Binding, Nucleus, Phosphorylation, Protein Amino Acid Phosphorylation, Protein Kinase Activity, Protein Serine Threonine Kinase Activity, Response To Stress	NM_008551.1:1991
Ppp1r12b-mRNA	-0.826	0.366	-1.54	-0.108	0.564	0.343	0.928	0.0739	1	lm.nb	Cytoplasm, Plasma Membrane	NM_001081307.1:2560
Gnas-mRNA	-0.901	0.406	-1.7	-0.105	0.536	0.308	0.93	0.0773	1	lm.nb	Cell Projection, Cytoplasm, Cytoplasmic Vesicle, Cytosol, Endosome, Extracellular Region, Intrinsic To Membrane, Lipid Raft, Membrane, Membrane Fraction, Plasma Membrane, Signal Transduction, Skeletal Development, Vesicle	NM_010309.3:2592
Birc2-mRNA	-0.917	0.418	-1.74	-0.0971	0.53	0.3	0.935	0.0799	1	lm.nb	Apoptosis Go, Cytoplasm, Lipid Raft, Negative Regulation Of Apoptosis, Nucleus, Protein Complex, Regulation Of Apoptosis, Zinc Ion Binding	NM_007465.2:1230
Mef2c_Mm-mRNA	-1.66	0.766	-3.16	-0.156	0.317	0.112	0.898	0.0828	1	lm.nb		NM_025282.2:1155
Map3k7-mRNA	-0.873	0.404	-1.67	-0.08	0.546	0.315	0.946	0.0834	1	lm.nb	Activation Of Mapk Activity, Angiogenesis, Cytoplasm, Jnk Cascade, Membrane, Negative Regulation Of Apoptosis, Plasma Membrane, Positive Regulation Of I Kappab Kinase Nf Kappab Cascade, Regulation Of Transcriptiondna Dependent, Response To Stress, Signal Transduction, Soluble Fraction, Transcription Dna Dependent	NM_172688.2:2405
Rapgef2-mRNA	-1.21	0.578	-2.34	-0.0724	0.433	0.198	0.951	0.0915	1	lm.nb	Membrane, Plasma Membrane, Signal Transduction	NM_001099624.2:5580
Hif1a-mRNA	-0.818	0.393	-1.59	-0.048	0.567	0.333	0.967	0.0918	1	lm.nb	Cytoplasm, Negative Regulation Of Apoptosis, Nucleolus, Nucleus, Positive Regulation Of Cell Proliferation, Positive Regulation Of Transcription From Rna Polymerase Ii Promoter, Positive Regulation Of Transcriptiondna Dependent, Signal Transduction, Transcription Dna Dependent, Transcription Factor Complex	NM_010431.2:1294
Ltb-mRNA	-1.41	0.68	-2.75	-0.0811	0.375	0.149	0.945	0.0922	1	lm.nb	Cytokine Activity, Extracellular Space, Immune Response, Integral To Membrane, Membrane, Plasma Membrane	NM_008518.2:163
Ccl3-mRNA	-3.16	1.52	-6.14	-0.18	0.112	0.0141	0.883	0.0923	1	lm.nb	Calcium Ion Transport, Cytoplasm, Cytosol, Extracellular Region, Extracellular Space, Immune Response, Inflammatory Response, Positive Regulation Of Transcription From Rna Polymerase Ii Promoter, Regulation Of Cell Shape, Response To Toxin, Soluble Fraction	NM_011337.1:60
Itgb2-mRNA	-2.43	1.18	-4.74	-0.124	0.186	0.0375	0.918	0.0938	1	lm.nb	Activation Of Nf Kappab Transcription Factor, Cell Surface, Integral To Membrane, Lipid Raft, Membrane, Membrane Fraction, Multicellular Organismal Development, Positive Regulation Of Angiogenesis	NM_008404.4:2542
Il18rap-mRNA	-2.62	1.27	-5.11	-0.127	0.163	0.029	0.916	0.0945	1	lm.nb	Cytokine And Chemokine Mediated Signaling Pathway, Innate Immune Response, Integral To Membrane, Intrinsic To Membrane, Membrane, Receptor Activity, Signal Transduction, Transmembrane Receptor Activity	NM_010553.2:2055
Cebpb-mRNA	-2.35	1.15	-4.6	-0.107	0.196	0.0413	0.929	0.0953	1	lm.nb	Anti Apoptosis, Cytoplasm, Negative Regulation Of Transcription Dna Dependent, Nuclear Chromatin, Nucleus, Positive Regulation Of Transcription From Rna Polymerase Ii Promoter, Positive Regulation Of Transcriptiondna Dependent, Regulation Of Transcriptiondna Dependent, Transcription Dna Dependent	NM_009883.3:1147
Irf1-mRNA	-1.38	0.676	-2.71	-0.0598	0.383	0.153	0.959	0.0958	1	lm.nb	Dna Binding, Nucleus, Positive Regulation Of Transcription From Rna Polymerase Ii Promoter, Positive Regulation Of Transcriptiondna Dependent, Regulation Of Gene Expression, Regulation Of Transcriptiondna Dependent, Sequence Specific Dna Binding, Transcription Dna Dependent, Transcription Factor Activity	NM_008390.1:365
Hsh2d-mRNA	-1.26	0.614	-2.46	-0.0511	0.419	0.182	0.965	0.0965	1	lm.nb	Cytoplasm, Mitochondrion	NM_197944.1:1023
Tlr9-mRNA	-1.12	0.55	-2.2	-0.0452	0.459	0.217	0.969	0.0966	1	lm.nb	Activation Of Nf Kappab Transcription Factor, Apical Plasma Membrane, Basolateral Plasma Membrane, Cytoplasm, Cytoplasmic Vesicle, Endoplasmic Reticulum, Endosome, Integral To Membrane, Membrane, Plasma Membrane, Positive Regulation Of Transcription From Rna Polymerase Ii Promoter, Response To Virus, Signal Transduction	NM_031178.2:1801
Hdac4-mRNA	-1.06	0.542	-2.12	0.00141	0.479	0.229	1	0.108	1	lm.nb	Cytoplasm, Cytosol, Nucleus, Positive Regulation Of Cell Proliferation, Positive Regulation Of Transcription From Rna Polymerase Ii Promoter, Positive Regulation Of Transcriptiondna Dependent, Skeletal Development, Transcription Dna Dependent	NM_207225.1:2800
Rela-mRNA	-0.911	0.468	-1.83	0.00718	0.532	0.281	1	0.109	1	lm.nb	Cytoplasm, Cytosol, Negative Regulation Of Apoptosis, Nucleus, Positive Regulation Of Cell Proliferation, Positive Regulation Of Transcription From Rna Polymerase Ii Promoter, Positive Regulation Of Transcriptiondna Dependent, Protein Complex, Transcription Dna Dependent, Transcription Factor Complex	NM_009045.4:645
Tlr2-mRNA	-1.82	0.942	-3.67	0.0277	0.283	0.0788	1.02	0.111	1	lm.nb	Activation Of Nf Kappab Transcription Factor, Cell Surface, Cytoplasm, Cytoplasmic Vesicle, External Side Of Plasma Membrane, Inflammatory Response, Integral To Membrane, Intrinsic To Membrane, Membrane, Plasma Membrane, Positive Regulation Of Cytokine Secretion, Positive Regulation Of Transcription From Rna Polymerase Ii Promoter, Signal Transduction	NM_011905.2:255
Tyrobp-mRNA	-2.3	1.19	-4.63	0.0382	0.204	0.0404	1.03	0.112	1	lm.nb	Integral To Membrane, Kinase Activity, Membrane, Phosphorylation	NM_011662.2:130
Il15-mRNA	-0.923	0.481	-1.87	0.02	0.527	0.274	1.01	0.113	1	lm.nb	Cytokine Activity, Cytoplasm, Extracellular Region, Extracellular Space, Hematopoietin Interferon Classd200 Domain Cytokine Receptor Binding, Immune Response, Positive Regulation Of Cell Proliferation, Positive Regulation Of T Cell Proliferation	NM_008357.1:205
Ager-mRNA	-2	1.05	-4.06	0.0633	0.25	0.0598	1.04	0.116	1	lm.nb	Activation Of Nf Kappab Transcription Factor, Axon, Cell Soma, Cytoplasm, Extracellular Space, Membrane, Neurite Development, Plasma Membrane, Positive Regulation Of Cell Migration, Receptor Activity	NM_007425.2:361
Myd88-mRNA	-0.702	0.37	-1.43	0.023	0.615	0.372	1.02	0.116	1	lm.nb	Activation Of Nf Kappab Transcription Factor, Cell Surface Receptor Linked Signal Transduction Go 0007166, Cytoplasm, Cytosol, Jnk Cascade, Plasma Membrane, Positive Regulation Of I Kappab Kinase Nf Kappab Cascade, Positive Regulation Of Transcription From Rna Polymerase Ii Promoter, Protein Complex, Response To Virus, Signal Transduction	NM_010851.2:1595
Fos-mRNA	-1.48	0.784	-3.02	0.0523	0.357	0.123	1.04	0.117	1	lm.nb	Membrane Fraction, Nervous System Development, Nucleus, Positive Regulation Of Transcription From Rna Polymerase Ii Promoter, Positive Regulation Of Transcriptiondna Dependent, Regulation Of Transcriptiondna Dependent, Transcription Factor Complex	NM_010234.2:1330
Mapk1-mRNA	-0.701	0.371	-1.43	0.0273	0.615	0.371	1.02	0.118	1	lm.nb	Cytoplasm, Cytoskeleton, Cytosol, Insoluble Fraction, Mitochondrion, Nucleus, Protein Complex, Response To Toxin, Signal Transduction, Soluble Fraction, Transcription Dna Dependent	NM_001038663.1:1490
Hmgn1-mRNA	-0.57	0.302	-1.16	0.0225	0.674	0.447	1.02	0.118	1	lm.nb	Cytoplasm, Dna Binding, Nucleus	NM_008251.3:835
Ccr7-mRNA	-1.31	0.698	-2.68	0.0572	0.403	0.156	1.04	0.119	1	lm.nb	Actin Cytoskeleton Organization And Biogenesis, External Side Of Plasma Membrane, G Protein Coupled Receptor Protein Signaling Pathway, Immune Response, Inflammatory Response, Integral To Membrane, Membrane, Plasma Membrane, Positive Regulation Of T Cell Proliferation, Signal Transduction	NM_007719.2:755
Tnfaip3-mRNA	-1.85	0.996	-3.8	0.103	0.278	0.0717	1.07	0.123	1	lm.nb	Anti Apoptosis, Apoptosis Go, Centrosome, Cytoplasm, Dna Binding, Nucleus, Peptidase Activity, Proteolysis, Zinc Ion Binding	NM_009397.2:232
Csf1-mRNA	-1.11	0.607	-2.3	0.0752	0.462	0.202	1.05	0.126	1	lm.nb	Cell Proliferation Go 0008283, Extracellular Region, Extracellular Space, Inflammatory Response, Integral To Membrane, Membrane, Perinuclear Region Of Cytoplasm, Plasma Membrane, Positive Regulation Of Cell Migration, Positive Regulation Of Cell Proliferation	NM_001113530.1:833
Nos2-mRNA	-2.26	1.24	-4.69	0.168	0.208	0.0387	1.12	0.128	1	lm.nb	Cytoplasm, Cytosol, Extracellular Space, Inflammatory Response, Nucleus, Perinuclear Region Of Cytoplasm, Protein Kinase Cascade, Signal Transduction	NM_010927.3:3715
Smad7-mRNA	-0.624	0.344	-1.3	0.0504	0.649	0.406	1.04	0.129	1	lm.nb	Centrosome, Cytoplasm, Nucleolus, Nucleus, Plasma Membrane, Protein Complex, Regulation Of Transcriptiondna Dependent, Transcription Dna Dependent, Transcription Factor Complex	NM_001042660.1:3557
Ripk2-mRNA	-0.563	0.312	-1.18	0.0492	0.677	0.443	1.03	0.131	1	lm.nb	Activation Of Nf Kappab Transcription Factor, Apoptosis Go, Cytoplasm, Innate Immune Response, Nucleotide Binding, Phosphorylation, Positive Regulation Of I Kappab Kinase Nf Kappab Cascade, Protein Amino Acid Phosphorylation, Protein Homodimerization Activity, Regulation Of Apoptosis	NM_138952.3:830
Trem2-mRNA	-1.46	0.82	-3.07	0.145	0.363	0.119	1.11	0.135	1	lm.nb	Extracellular Region, Integral To Membrane, Membrane, Plasma Membrane, Receptor Activity, Transmembrane Receptor Activity	NM_031254.2:646
Il6ra-mRNA	-1.45	0.821	-3.06	0.159	0.366	0.12	1.12	0.138	1	lm.nb	Apical Plasma Membrane, Cell Surface, Cytokine And Chemokine Mediated Signaling Pathway, Extracellular Region, Extracellular Space, Integral To Membrane, Membrane, Positive Regulation Of Cell Proliferation, Protein Homodimerization Activity	NM_010559.2:2825
Ptger4-mRNA	-0.567	0.323	-1.2	0.0657	0.675	0.435	1.05	0.139	1	lm.nb	G Protein Coupled Receptor Activity, G Protein Coupled Receptor Protein Signaling Pathway, Integral To Membrane, Jnk Cascade, Membrane, Plasma Membrane, Positive Regulation Of Cytokine Secretion, Signal Transduction	NM_008965.1:315
Shc1-mRNA	-0.717	0.408	-1.52	0.0834	0.608	0.349	1.06	0.139	1	lm.nb	Actin Cytoskeleton Organization And Biogenesis, Activation Of Mapk Activity, Angiogenesis, Cytoplasm, Mapkkk Cascade Go 0000165, Mitochondrion, Neurite Development, Nucleus, Plasma Membrane, Protein Complex Binding	NM_011368.4:235
Cxcl9-mRNA	2.01	1.15	-0.241	4.25	4.02	0.846	19.1	0.141	1	lm.nb	Cytokine Activity, Defense Response To Virus, External Side Of Plasma Membrane, Extracellular Region, Extracellular Space	NM_008599.2:40
Cd55-mRNA	-0.619	0.359	-1.32	0.0847	0.651	0.4	1.06	0.145	1	lm.nb	Apical Plasma Membrane, Cell Surface, External Side Of Plasma Membrane, Innate Immune Response, Lipid Raft, Membrane, Plasma Membrane	NM_010016.2:1058
Il1b-mRNA	-2.58	1.52	-5.55	0.397	0.167	0.0213	1.32	0.15	1	lm.nb	Activation Of Mapk Activity, Activation Of Nf Kappab Transcription Factor, Extracellular Region, Extracellular Space, Inflammatory Response, Positive Regulation Of I Kappab Kinase Nf Kappab Cascade, Positive Regulation Of T Cell Proliferation, Positive Regulation Of Transcription From Rna Polymerase Ii Promoter, Secretory Granule, Vesicle	NM_008361.3:1120
C3ar1-mRNA	-1.28	0.761	-2.77	0.21	0.411	0.146	1.16	0.153	1	lm.nb	G Protein Coupled Receptor Activity, G Protein Coupled Receptor Protein Signaling Pathway, Integral To Membrane, Membrane, Plasma Membrane, Positive Regulation Of Angiogenesis, Positive Regulation Of Cell Migration, Receptor Activity, Signal Transduction	NM_009779.2:555
Ccl21a-mRNA	-1.09	0.662	-2.39	0.206	0.469	0.191	1.15	0.16	1	lm.nb		NM_011124.4:170
Cfl1-mRNA	-0.87	0.537	-1.92	0.182	0.547	0.264	1.13	0.166	1	lm.nb	Cell Projection, Cytoplasm, Cytoskeleton, Cytoskeleton Organization And Biogenesis, Membrane, Nucleus, Plasma Membrane, Protein Amino Acid Phosphorylation	NM_007687.5:978
Tlr8-mRNA	-1.55	0.965	-3.44	0.341	0.342	0.0921	1.27	0.169	1	lm.nb	Defense Response To Virus, Dna Binding, Inflammatory Response, Innate Immune Response, Integral To Membrane, Membrane, Receptor Activity, Response To Virus, Signal Transduction	NM_133212.2:110
Bcl6-mRNA	-0.906	0.565	-2.01	0.201	0.534	0.248	1.15	0.169	1	lm.nb	Actin Cytoskeleton Organization And Biogenesis, Negative Regulation Of Apoptosis, Negative Regulation Of Transcription Dna Dependent, Nucleus, Regulation Of Transcriptiondna Dependent, Transcription Dna Dependent	NM_009744.3:185
Traf2-mRNA	-0.631	0.402	-1.42	0.156	0.646	0.374	1.11	0.177	1	lm.nb	Activation Of Nf Kappab Transcription Factor, Anti Apoptosis, Cytoplasm, Lipid Raft, Protein Complex, Signal Transduction	NM_009422.2:262
Cxcr4-mRNA	-1.52	0.977	-3.43	0.396	0.349	0.0926	1.32	0.181	1	lm.nb	Cell Surface, Cytoplasmic Vesicle, Endosome, External Side Of Plasma Membrane, Integral To Membrane, Membrane, Nervous System Development, Plasma Membrane, Regulation Of Cell Migration, Signal Transduction	NM_009911.3:704
H2-Eb1-mRNA	-0.841	0.545	-1.91	0.226	0.558	0.266	1.17	0.183	1	lm.nb	External Side Of Plasma Membrane, Immune Response, Integral To Membrane, Membrane	NM_010382.2:935
Daxx-mRNA	-0.456	0.296	-1.04	0.124	0.729	0.488	1.09	0.184	1	lm.nb	Apoptosis Go, Cytoplasm, Cytosol, Negative Regulation Of Transcription Dna Dependent, Neuron Projection, Nucleus, Protein Homodimerization Activity, Regulation Of Transcriptiondna Dependent, Transcription Dna Dependent	NM_007829.3:1215
Nlrp3-mRNA	-2.05	1.34	-4.67	0.574	0.242	0.0392	1.49	0.186	1	lm.nb	Apoptosis Go, Caspase Activation, Cytoplasm, Defense Response To Virus, Inflammatory Response, Nucleotide Binding	NM_145827.3:2745
Ccl4-mRNA	-2.3	1.5	-5.24	0.649	0.204	0.0264	1.57	0.187	1	lm.nb	Chemokine Activity, Cytokine Activity, Extracellular Region, Extracellular Space, Immune Response, Inflammatory Response, Response To Toxin, Soluble Fraction	NM_013652.1:140
Il1a-mRNA	-2.24	1.47	-5.12	0.634	0.212	0.0289	1.55	0.187	1	lm.nb	Cell Surface, Cytosol, Extracellular Region, Extracellular Space, Immune Response, Inflammatory Response, Positive Regulation Of Cytokine Secretion, Positive Regulation Of I Kappab Kinase Nf Kappab Cascade, Positive Regulation Of Transcription From Rna Polymerase Ii Promoter	NM_010554.4:225
Ccl20-mRNA	-1.24	0.824	-2.86	0.372	0.422	0.138	1.29	0.192	1	lm.nb	Chemokine Activity, Cytokine Activity, Extracellular Region, Extracellular Space, Immune Response, Inflammatory Response	NM_016960.1:120
Ccl7-mRNA	0.972	0.648	-0.297	2.24	1.96	0.814	4.73	0.194	1	lm.nb	Chemokine Activity, Cytokine Activity, Cytoskeleton Organization And Biogenesis, Extracellular Region, Extracellular Space, Immune Response, Inflammatory Response, Positive Regulation Of Cell Migration, Regulation Of Cell Shape	NM_013654.2:215
Oas1a-mRNA	-0.674	0.45	-1.56	0.208	0.627	0.34	1.16	0.194	1	lm.nb		NM_145211.2:471
Myc-mRNA	-0.555	0.381	-1.3	0.191	0.681	0.406	1.14	0.205	1	lm.nb	Axon, Cytoplasm, Nucleolus, Nucleus, Positive Regulation Of Cell Proliferation, Positive Regulation Of Transcription From Rna Polymerase Ii Promoter, Positive Regulation Of Transcriptiondna Dependent, Protein Complex, Transcription Dna Dependent	NM_010849.4:630
Tgfbr1-mRNA	-0.472	0.332	-1.12	0.177	0.721	0.459	1.13	0.213	1	lm.nb	Apical Plasma Membrane, Basolateral Plasma Membrane, Integral To Membrane, Membrane, Negative Regulation Of Apoptosis, Plasma Membrane, Positive Regulation Of Cell Proliferation, Positive Regulation Of Transcriptiondna Dependent, Protein Complex, Signal Transduction	NM_009370.2:4425
Ccl5-mRNA	-1.64	1.15	-3.9	0.619	0.321	0.067	1.54	0.214	1	lm.nb	Calcium Ion Transport, Cytoplasm, Extracellular Region, Extracellular Space, Immune Response, Inflammatory Response, Positive Regulation Of T Cell Proliferation, Response To Toxin, Soluble Fraction	NM_013653.1:165
Tlr7-mRNA	-1.01	0.709	-2.4	0.381	0.497	0.189	1.3	0.214	1	lm.nb	Cytoplasm, Cytoplasmic Vesicle, Defense Response To Virus, Endoplasmic Reticulum, Endosome, Inflammatory Response, Innate Immune Response, Integral To Membrane, Membrane, Plasma Membrane, Receptor Activity, Signal Transduction	NM_133211.3:3210
Chi3l3-mRNA	-2.11	1.49	-5.03	0.802	0.231	0.0307	1.74	0.215	1	lm.nb		NM_009892.1:1196
Ptgs1-mRNA	-0.983	0.717	-2.39	0.422	0.506	0.191	1.34	0.229	1	lm.nb	Cytoplasm, Endoplasmic Reticulum, Golgi Apparatus, Membrane, Nucleus, Oxidoreductase Activity, Plasma Membrane, Regulation Of Cell Proliferation, Response To Oxidative Stress	NM_008969.3:1642
Irf5-mRNA	-0.921	0.679	-2.25	0.41	0.528	0.21	1.33	0.233	1	lm.nb	Dna Binding, Nucleus, Regulation Of Transcriptiondna Dependent, Transcription Dna Dependent, Transcription Factor Activity	NM_012057.3:1826
C3-mRNA	-1.31	0.969	-3.21	0.594	0.405	0.108	1.51	0.236	1	lm.nb	Extracellular Region, Extracellular Space, Inflammatory Response, Innate Immune Response, Positive Regulation Of Angiogenesis	NM_009778.2:285
Tlr6-mRNA	-1.17	0.869	-2.87	0.533	0.445	0.137	1.45	0.236	1	lm.nb	Cytoplasmic Vesicle, Immune Response, Inflammatory Response, Innate Immune Response, Integral To Membrane, Intrinsic To Membrane, Membrane, Plasma Membrane, Positive Regulation Of I Kappab Kinase Nf Kappab Cascade, Receptor Activity, Signal Transduction, Transmembrane Receptor Activity	NM_011604.3:475
Ccr1-mRNA	-1.21	0.933	-3.04	0.617	0.432	0.121	1.53	0.251	1	lm.nb	Calcium Ion Transport, External Side Of Plasma Membrane, G Protein Coupled Receptor Activity, G Protein Coupled Receptor Protein Signaling Pathway, Immune Response, Inflammatory Response, Integral To Membrane, Membrane, Plasma Membrane, Signal Transduction	NM_009912.4:1526
Ptgs2-mRNA	-1.81	1.4	-4.55	0.925	0.285	0.0427	1.9	0.251	1	lm.nb	Angiogenesis, Cytoplasm, Endoplasmic Reticulum, Inflammatory Response, Membrane, Neuron Projection, Nucleus, Positive Regulation Of Cell Proliferation, Protein Complex, Response To Oxidative Stress	NM_011198.3:675
Rock2-mRNA	-0.308	0.239	-0.776	0.16	0.808	0.584	1.12	0.254	1	lm.nb	Actin Cytoskeleton Organization And Biogenesis, Centrosome, Cytoplasm, Cytoskeleton, Membrane, Negative Regulation Of Angiogenesis, Nucleotide Binding, Nucleus, Phosphorylation, Plasma Membrane, Protein Amino Acid Phosphorylation, Protein Kinase Activity, Signal Transduction	NM_009072.2:4680
Plcb1-mRNA	-0.85	0.663	-2.15	0.448	0.555	0.226	1.36	0.256	1	lm.nb	Cytoplasm, Cytosol, Membrane Fraction, Negative Regulation Of Transcription Dna Dependent, Nuclear Chromatin, Nucleus, Positive Regulation Of Transcriptiondna Dependent, Signal Transduction	NM_019677.1:495
Mafg-mRNA	-0.982	0.766	-2.48	0.519	0.506	0.179	1.43	0.256	1	lm.nb	Dna Binding, Nucleus, Regulation Of Cell Proliferation, Regulation Of Transcriptiondna Dependent, Sequence Specific Dna Binding, Transcription Dna Dependent, Transcription Factor Activity	XM_001002362.1:516
Cysltr2-mRNA	-0.588	0.465	-1.5	0.324	0.665	0.354	1.25	0.262	1	lm.nb	G Protein Coupled Receptor Activity, G Protein Coupled Receptor Protein Signaling Pathway, Integral To Membrane, Membrane, Plasma Membrane, Positive Regulation Of Angiogenesis, Receptor Activity, Signal Transduction	NM_001162412.1:1283
Il1rn-mRNA	-0.921	0.753	-2.4	0.554	0.528	0.19	1.47	0.275	1	lm.nb	Centrosome, Cytoplasm, Extracellular Region, Extracellular Space, Negative Regulation Of Apoptosis, Nucleus, Receptor Activity, Vesicle	NM_031167.4:1895
C1ra-mRNA	-0.438	0.365	-1.15	0.278	0.738	0.449	1.21	0.284	1	lm.nb	Calcium Ion Binding, Extracellular Region, Innate Immune Response, Peptidase Activity, Proteolysis, Serine Type Endopeptidase Activity, Serine Type Peptidase Activity	NM_023143.3:64
Cfb-mRNA	-0.66	0.555	-1.75	0.428	0.633	0.298	1.34	0.288	1	lm.nb	Cell Proliferation Go 0008283, Extracellular Region, Extracellular Space, Innate Immune Response, Peptidase Activity, Proteolysis, Serine Type Endopeptidase Activity, Serine Type Peptidase Activity	NM_008198.2:1685
Il22ra2-mRNA	-1.18	1.07	-3.27	0.918	0.442	0.104	1.89	0.321	1	lm.nb	Cytokine And Chemokine Mediated Signaling Pathway, Cytosol, Extracellular Region, Receptor Activity	NM_178258.5:20
Cd86-mRNA	-0.951	0.865	-2.65	0.745	0.517	0.16	1.68	0.322	1	lm.nb	Defense Response To Virus, External Side Of Plasma Membrane, Integral To Membrane, Membrane, Plasma Membrane, Positive Regulation Of T Cell Proliferation, Receptor Activity	NM_019388.3:251
Tnf-mRNA	-1.14	1.04	-3.18	0.905	0.455	0.11	1.87	0.325	1	lm.nb	Cell Surface, External Side Of Plasma Membrane, Extracellular Region, Extracellular Space, Integral To Membrane, Integral To Plasma Membrane, Lipid Raft, Membrane, Plasma Membrane, Positive Regulation Of Cell Proliferation, Positive Regulation Of Transcriptiondna Dependent, Response To Virus, Secretory Granule	NM_013693.1:1135
C1qb-mRNA	-0.387	0.356	-1.08	0.31	0.765	0.472	1.24	0.326	1	lm.nb	Extracellular Region, Innate Immune Response, Protein Homodimerization Activity	NM_009777.2:865
Il12a-mRNA	-1.49	1.38	-4.19	1.2	0.355	0.0548	2.3	0.327	1	lm.nb	Cytokine Activity, Cytoplasm, Extracellular Region, Extracellular Space, Growth Factor Activity, Immune Response, Positive Regulation Of T Cell Proliferation, Protein Heterodimerization Activity	NM_008351.1:355
Iigp1-mRNA	1.01	0.935	-0.823	2.84	2.01	0.565	7.16	0.33	1	lm.nb	Cytokine And Chemokine Mediated Signaling Pathway, Cytoplasm, Endoplasmic Reticulum, Golgi Apparatus, Gtpase Activity, Innate Immune Response, Membrane, Nucleotide Binding, Nucleus	NM_021792.3:2335
Hmgb2-mRNA	-0.415	0.385	-1.17	0.34	0.75	0.445	1.27	0.33	1	lm.nb	Cytoplasm, Extracellular Space, Negative Regulation Of Transcription Dna Dependent, Nervous System Development, Nucleolus, Nucleus, Perinuclear Region Of Cytoplasm, Positive Regulation Of Transcription From Rna Polymerase Ii Promoter, Positive Regulation Of Transcriptiondna Dependent, Protein Complex, Soluble Fraction	NM_008252.3:1667
Tgfb2-mRNA	-0.541	0.507	-1.53	0.452	0.687	0.345	1.37	0.334	1	lm.nb	Axon, Cell Soma, Cell Surface, Cytoplasm, Extracellular Matrix, Extracellular Region, Extracellular Space, Negative Regulation Of Apoptosis, Positive Regulation Of Cell Proliferation, Secretory Granule, Skeletal Development	NM_009367.1:1685
Elk1-mRNA	-0.59	0.565	-1.7	0.518	0.664	0.308	1.43	0.344	1	lm.nb	Dna Binding, Nucleus, Positive Regulation Of Transcription From Rna Polymerase Ii Promoter, Positive Regulation Of Transcriptiondna Dependent, Regulation Of Transcriptiondna Dependent, Sequence Specific Dna Binding, Transcription Dna Dependent, Transcription Factor Activity	NM_007922.4:3070
C1qa-mRNA	-0.327	0.322	-0.959	0.305	0.797	0.514	1.24	0.357	1	lm.nb	Extracellular Region	NM_007572.2:566
Il22-mRNA	1.02	1.02	-0.973	3.01	2.03	0.51	8.07	0.362	1	lm.nb		NM_016971.1:477
Ptger3-mRNA	-0.352	0.357	-1.05	0.347	0.783	0.482	1.27	0.369	1	lm.nb	Plasma Membrane, Receptor Activity	NM_011196.2:1541
Tgfb1-mRNA	-0.563	0.577	-1.69	0.568	0.677	0.309	1.48	0.374	1	lm.nb	Axon, Cell Soma, Cell Surface, Cytoplasm, Extracellular Matrix, Extracellular Region, Extracellular Space, Nucleus, Positive Regulation Of Cell Proliferation, Positive Regulation Of Transcriptiondna Dependent, Secretory Granule	NM_011577.1:1470
Mmp3-mRNA	0.932	0.958	-0.945	2.81	1.91	0.52	7.01	0.375	1	lm.nb	Calcium Ion Binding, Dendrite, Extracellular Matrix, Extracellular Region, Extracellular Space, Nucleus, Peptidase Activity, Protein Complex, Protein Complex Binding, Proteolysis, Regulation Of Cell Migration, Zinc Ion Binding	NM_010809.1:1575
Nod1-mRNA	-0.598	0.64	-1.85	0.657	0.661	0.277	1.58	0.393	1	lm.nb	Activation Of Nf Kappab Transcription Factor, Apoptosis Go, Basolateral Plasma Membrane, Caspase Activation, Cytoplasm, Defense Response, Membrane, Nucleotide Binding, Plasma Membrane, Positive Regulation Of I Kappab Kinase Nf Kappab Cascade, Regulation Of Apoptosis	NM_172729.2:1446
Stat1-mRNA	-0.635	0.692	-1.99	0.722	0.644	0.252	1.65	0.401	1	lm.nb	Axon, Cytoplasm, Dendrite, Negative Regulation Of Angiogenesis, Nucleolus, Nucleus, Positive Regulation Of Cell Proliferation, Positive Regulation Of Transcription From Rna Polymerase Ii Promoter, Positive Regulation Of Transcriptiondna Dependent, Transcription Dna Dependent	NM_009283.3:1590
Il6-mRNA	1.15	1.27	-1.34	3.64	2.22	0.395	12.4	0.407	1	lm.nb	External Side Of Plasma Membrane, Extracellular Region, Extracellular Space, Negative Regulation Of Apoptosis, Neurite Development, Positive Regulation Of Cell Proliferation, Positive Regulation Of Transcription From Rna Polymerase Ii Promoter, Positive Regulation Of Transcriptiondna Dependent	NM_031168.1:40
Tlr3-mRNA	-0.711	0.817	-2.31	0.89	0.611	0.201	1.85	0.424	1	lm.nb	Activation Of Nf Kappab Transcription Factor, Cell Surface, Cytoplasm, Defense Response, Defense Response To Virus, Endoplasmic Reticulum, Endosome, Integral To Membrane, Membrane, Positive Regulation Of I Kappab Kinase Nf Kappab Cascade, Positive Regulation Of Transcription From Rna Polymerase Ii Promoter, Response To Virus, Signal Transduction	NM_126166.2:1165
Mrc1-mRNA	-0.571	0.667	-1.88	0.737	0.673	0.272	1.67	0.431	1	lm.nb	Cell Surface, Endosome, Integral To Membrane, Membrane, Plasma Membrane, Receptor Activity, Transmembrane Receptor Activity	NM_008625.1:3992
C4a-mRNA	-0.377	0.451	-1.26	0.508	0.77	0.417	1.42	0.442	1	lm.nb		NM_011413.2:56
Nod2-mRNA	-0.68	0.834	-2.31	0.955	0.624	0.201	1.94	0.452	1	lm.nb	Activation Of Nf Kappab Transcription Factor, Cell Surface, Cytoplasm, Cytosol, Defense Response, Inflammatory Response, Plasma Membrane, Positive Regulation Of Cell Proliferation, Positive Regulation Of I Kappab Kinase Nf Kappab Cascade, Signal Transduction, Vesicle	NM_145857.2:2890
Ccl11-mRNA	0.49	0.601	-0.688	1.67	1.4	0.621	3.18	0.452	1	lm.nb	Chemokine Activity, Cytokine Activity, Cytoskeleton Organization And Biogenesis, Extracellular Region, Extracellular Space, Immune Response, Inflammatory Response, Positive Regulation Of Angiogenesis, Positive Regulation Of Cell Migration, Regulation Of Cell Shape	NM_011330.3:430
Limk1-mRNA	-0.461	0.572	-1.58	0.659	0.726	0.334	1.58	0.457	1	lm.nb	Cytoplasm, Golgi Apparatus, Kinase Activity, Neuron Projection, Nucleotide Binding, Nucleus, Perinuclear Region Of Cytoplasm, Phosphorylation, Protein Amino Acid Phosphorylation, Protein Heterodimerization Activity, Protein Kinase Activity, Protein Serine Threonine Kinase Activity, Zinc Ion Binding	NM_010717.2:1583
Ifit1-mRNA	2.02	2.54	-2.95	6.99	4.05	0.129	127	0.462	1	loglinear	Cytoplasm, Response To Virus	NM_008331.2:890
Ifit2-mRNA	0.712	0.903	-1.06	2.48	1.64	0.481	5.59	0.466	1	lm.nb	Response To Virus	NM_008332.2:230
Ccr2-mRNA	-0.501	0.697	-1.87	0.866	0.707	0.274	1.82	0.505	1	lm.nb	Angiogenesis, Cell Soma, Cytosol, Dendrite, Immune Response, Inflammatory Response, Integral To Membrane, Integral To Plasma Membrane, Membrane, Negative Regulation Of Angiogenesis, Perinuclear Region Of Cytoplasm, Plasma Membrane, Regulation Of Cell Migration, Signal Transduction	NM_009915.2:2965
Ifi44-mRNA	0.564	0.807	-1.02	2.15	1.48	0.494	4.42	0.516	1	lm.nb	Cytoplasm	NM_133871.2:990
Ifit3-mRNA	0.44	0.665	-0.863	1.74	1.36	0.55	3.35	0.537	1	lm.nb		NM_010501.1:1290
Hras1-mRNA	0.327	0.512	-0.677	1.33	1.25	0.626	2.52	0.551	1	lm.nb	Cell Proliferation Go 0008283, Golgi Apparatus, Membrane, Plasma Membrane, Positive Regulation Of Cell Proliferation, Positive Regulation Of Transcription From Rna Polymerase Ii Promoter, Signal Transduction, Soluble Fraction	NM_008284.2:1890
C2-mRNA	-0.276	0.501	-1.26	0.706	0.826	0.418	1.63	0.605	1	lm.nb	Extracellular Region, Innate Immune Response, Peptidase Activity, Proteolysis, Serine Type Endopeptidase Activity, Serine Type Peptidase Activity	NM_013484.2:2359
Maff-mRNA	-0.39	0.718	-1.8	1.02	0.763	0.288	2.03	0.611	1	lm.nb	Dna Binding, Nucleus, Regulation Of Transcriptiondna Dependent, Sequence Specific Dna Binding, Transcription Dna Dependent, Transcription Factor Activity	NM_010755.3:743
Cxcl5-mRNA	0.343	0.641	-0.914	1.6	1.27	0.531	3.03	0.616	1	lm.nb	Chemokine Activity, Extracellular Region, Extracellular Space, Inflammatory Response	NM_009141.2:565
C1s-mRNA	0.207	0.413	-0.602	1.02	1.15	0.659	2.02	0.637	1	lm.nb	Calcium Ion Binding, Extracellular Region, Innate Immune Response, Peptidase Activity, Proteolysis, Serine Type Endopeptidase Activity, Serine Type Peptidase Activity	NM_144938.2:2490
Cxcl10-mRNA	0.641	1.32	-1.94	3.22	1.56	0.261	9.31	0.647	1	lm.nb	Chemokine Activity, Cytokine Activity, Defense Response To Virus, External Side Of Plasma Membrane, Extracellular Region, Extracellular Space, Immune Response, Inflammatory Response, Negative Regulation Of Angiogenesis, Positive Regulation Of Cell Migration, Positive Regulation Of Cell Proliferation, Signal Transduction	NM_021274.1:115
Flt1-mRNA	0.185	0.396	-0.591	0.962	1.14	0.664	1.95	0.66	1	lm.nb	Angiogenesis, Cytoplasm, Endosome, Golgi Apparatus, Integral To Membrane, Integral To Plasma Membrane, Membrane, Multicellular Organismal Development, Nucleus, Plasma Membrane, Protein Amino Acid Autophosphorylation	NM_010228.3:1550
Stat2-mRNA	-0.257	0.553	-1.34	0.827	0.837	0.394	1.77	0.661	1	lm.nb	Cytoplasm, Nucleus, Plasma Membrane	NM_019963.1:1955
Ptgir-mRNA	-0.37	0.941	-2.22	1.48	0.774	0.215	2.78	0.711	1	lm.nb	G Protein Coupled Receptor Activity, G Protein Coupled Receptor Protein Signaling Pathway, Integral To Membrane, Membrane, Plasma Membrane, Receptor Activity, Signal Transduction	NM_008967.3:1731
Cxcl3-mRNA	1.17	3.02	-4.74	7.08	2.25	0.0373	135	0.715	1	loglinear	Chemokine Activity, Cytokine Activity, Extracellular Region, Extracellular Space, Immune Response, Inflammatory Response	NM_203320.2:275
Cxcr2-mRNA	0.974	2.63	-4.19	6.14	1.96	0.0548	70.4	0.727	1	loglinear	Cell Surface, Cell Surface Receptor Linked Signal Transduction Go 0007166, Cytokine And Chemokine Mediated Signaling Pathway, Integral To Membrane, Membrane, Plasma Membrane, Positive Regulation Of Cell Proliferation, Signal Transduction	NM_009909.3:440
Ifi27l2a-mRNA	0.128	0.364	-0.585	0.841	1.09	0.666	1.79	0.74	1	lm.nb	Response To Virus	NM_029803.1:270
Csf3-mRNA	-0.495	1.44	-3.32	2.33	0.71	0.1	5.04	0.746	1	lm.nb	Cytokine Activity, Extracellular Region, Extracellular Space, Growth Factor Activity, Immune Response, Positive Regulation Of Cell Proliferation	NM_009971.1:830
Cd40-mRNA	0.25	0.765	-1.25	1.75	1.19	0.421	3.36	0.757	1	lm.nb	Activation Of Nf Kappab Transcription Factor, Cell Surface, Defense Response To Virus, External Side Of Plasma Membrane, Extracellular Region, Extracellular Space, Inflammatory Response, Integral To Membrane, Membrane, Plasma Membrane, Positive Regulation Of Transcription From Rna Polymerase Ii Promoter	NM_011611.2:1425
Irf3-mRNA	-0.121	0.436	-0.976	0.734	0.92	0.508	1.66	0.793	1	lm.nb	Cytoplasm, Nucleus, Positive Regulation Of Cytokine Secretion, Positive Regulation Of I Kappab Kinase Nf Kappab Cascade, Protein Homodimerization Activity, Regulation Of Transcriptiondna Dependent, Response To Virus, Transcription Dna Dependent	NM_016849.3:1527
Ptgfr-mRNA	-0.111	0.433	-0.96	0.737	0.926	0.514	1.67	0.807	1	lm.nb	Cytoplasm, G Protein Coupled Receptor Activity, G Protein Coupled Receptor Protein Signaling Pathway, Integral To Membrane, Membrane, Negative Regulation Of Apoptosis, Plasma Membrane, Receptor Activity, Signal Transduction	NM_008966.3:1202
Hspb2-mRNA	-0.188	0.916	-1.98	1.61	0.878	0.253	3.05	0.845	1	lm.nb	Cytoplasm, Nucleus, Response To Stress, Soluble Fraction	NM_024441.3:667
Oasl1-mRNA	0.103	0.513	-0.903	1.11	1.07	0.535	2.16	0.849	1	lm.nb		NM_145209.2:1165
Arg1-mRNA	0.524	2.64	-4.65	5.7	1.44	0.0398	52	0.85	1	loglinear	Cell Soma, Cytoplasm, Extracellular Space, Neuron Projection	NM_007482.3:626
Tgfb3-mRNA	-0.101	0.52	-1.12	0.918	0.932	0.46	1.89	0.854	1	lm.nb	Activation Of Mapk Activity, Cell Soma, Cell Surface, Cytoplasm, Extracellular Matrix, Extracellular Region, Extracellular Space, Nucleus, Positive Regulation Of Transcription From Rna Polymerase Ii Promoter, Positive Regulation Of Transcriptiondna Dependent, Secretory Granule	NM_009368.2:2410
Cxcl1-mRNA	0.142	0.894	-1.61	1.89	1.1	0.328	3.72	0.88	1	lm.nb	Chemokine Activity, Cytokine Activity, Extracellular Region, Extracellular Space, Growth Factor Activity, Immune Response, Inflammatory Response	NM_008176.1:560
Ptger2-mRNA	-0.0956	0.611	-1.29	1.1	0.936	0.408	2.15	0.882	1	lm.nb	G Protein Coupled Receptor Activity, G Protein Coupled Receptor Protein Signaling Pathway, Integral To Membrane, Membrane, Plasma Membrane, Receptor Activity, Regulation Of Cell Proliferation, Signal Transduction	NM_008964.4:2000
Il1r1-mRNA	0.0901	0.653	-1.19	1.37	1.06	0.438	2.59	0.896	1	lm.nb	Cell Surface, Cytokine And Chemokine Mediated Signaling Pathway, Extracellular Region, Innate Immune Response, Integral To Membrane, Intrinsic To Membrane, Membrane, Plasma Membrane, Protein Complex, Receptor Activity, Signal Transduction, Transmembrane Receptor Activity	NM_001123382.1:820
Oas2-mRNA	0.0855	0.688	-1.26	1.43	1.06	0.417	2.7	0.906	1	lm.nb	Cytoplasm, Zinc Ion Binding	NM_145227.2:3438
Cd163-mRNA	-0.0794	0.646	-1.35	1.19	0.946	0.393	2.28	0.907	1	lm.nb	Extracellular Region, Inflammatory Response, Integral To Membrane, Membrane, Plasma Membrane	NM_053094.2:3225
Ccl8-mRNA	0.0291	0.24	-0.442	0.5	1.02	0.736	1.41	0.908	1	lm.nb		NM_021443.2:150
Cxcl2-mRNA	-0.277	2.49	-5.16	4.61	0.825	0.0279	24.4	0.916	1	loglinear	Chemokine Activity, Cytokine Activity, Extracellular Region, Extracellular Space, Immune Response, Inflammatory Response	NM_009140.2:765
Hspb1-mRNA	-0.0735	0.679	-1.41	1.26	0.95	0.378	2.39	0.918	1	lm.nb	Angiogenesis, Cell Surface, Cytoplasm, Cytoskeleton, Insoluble Fraction, Negative Regulation Of Apoptosis, Nucleus, Plasma Membrane, Response To Stress, Soluble Fraction	NM_013560.2:630
Irf7-mRNA	0.0541	0.546	-1.02	1.12	1.04	0.494	2.18	0.925	1	lm.nb	Cytoplasm, Dna Binding, Nucleus, Positive Regulation Of Transcription From Rna Polymerase Ii Promoter, Regulation Of Transcriptiondna Dependent, Response To Virus, Transcription Dna Dependent, Transcription Factor Activity	NM_016850.2:705
Areg-mRNA	0.0129	0.406	-0.782	0.808	1.01	0.581	1.75	0.976	1	lm.nb	Cell Surface, Cytokine Activity, Cytoplasm, Extracellular Space, G Protein Coupled Receptor Protein Signaling Pathway, Growth Factor Activity, Integral To Membrane, Membrane, Neurite Development, Nucleus, Positive Regulation Of Cell Proliferation	NM_009704.3:698
