# Supplementary material for: Pleiotropic ZIP8 A391T implicates abnormal manganese homeostasis in complex human disease
Source: JCI Insight. 2020 Oct 15;5(20):e140978. doi: 10.1172/jci.insight.140978 (PMC7605523; doi:10.1172/jci.insight.140978)
Supplement: supplemental Table 2 [file jciinsight-5-140978-s184.xlsx]

## Sheet: Sex_stratified analysis
CHR	SNP	BP	A1	TEST	N	BETA	SE	L95	U95	STAT	P	ANALYSIS	IBD_SUBTYPE
4	exm415954	103188709	A	ADD	20652	0.2051	0.03623	0.1341	0.2761	5.661	1.503e-08	Case-Control	IBD
4	exm415954	103188709	A	ADD	15305	0.2879	0.03997	0.2095	0.3662	7.202	5.946e-13	Case-Control	CD
4	exm415954	103188709	A	ADD	13434	0.0734	0.04743	-0.01957	0.1664	1.547	0.1218	Case-Control	UC
4	exm415954	103188709	A	ADD	9929	0.164	0.05192	0.06224	0.2658	3.159	0.001585	FEMALE ONLY Case-Control	IBD
4	exm415954	103188709	A	ADD	7378	0.2438	0.05706	0.132	0.3557	4.273	1.927e-05	FEMALE ONLY Case-Control	CD
4	exm415954	103188709	A	ADD	6252	0.04177	0.06732	-0.09018	0.1737	0.6205	0.5349	FEMALE ONLY Case-Control	UC
4	exm415954	103188709	A	ADD	10723	0.2451	0.05074	0.1456	0.3445	4.83	1.369e-06	MALE ONLY Case-Control	IBD
4	exm415954	103188709	A	ADD	7927	0.3303	0.0562	0.2202	0.4405	5.878	4.151e-09	MALE ONLY Case-Control	CD
4	exm415954	103188709	A	ADD	7182	0.1088	0.06709	-0.02273	0.2403	1.621	0.105	MALE ONLY Case-Control	UC
