# Supplementary material for: Pleiotropic ZIP8 A391T implicates abnormal manganese homeostasis in complex human disease
Source: JCI Insight. 2020 Oct 15;5(20):e140978. doi: 10.1172/jci.insight.140978 (PMC7605523; doi:10.1172/jci.insight.140978)
Supplement: supplemental Table 3 [file jciinsight-5-140978-s185.xlsx]

## Sheet: rs13107325_for_all_traits
Trait	SNP	Chr	Bp	EA	RA	EAF	Beta	SE	P-value	N
PGP97	rs13107325	4	103188709	T	C	0.08	-0.2096	0.05223	6.44e-05	2763
PGP27	rs13107325	4	103188709	T	C	0.08	-0.1863	0.05247	0.0004	2763
PGP102	rs13107325	4	103188709	T	C	0.08	-0.1838	0.05255	0.000489	2763
PGP105	rs13107325	4	103188709	T	C	0.08	-0.1808	0.05257	0.000607	2763
PGP29	rs13107325	4	103188709	T	C	0.08	-0.1645	0.05249	0.00177	2763
PGP92	rs13107325	4	103188709	T	C	0.08	-0.161	0.05229	0.00212	2763
PGP104	rs13107325	4	103188709	T	C	0.08	0.1463	0.05234	0.00525	2763
IGP26	rs13107325	4	103188709	T	C	0.0836	0.0773	0.0301	0.0102	8090
PGP25	rs13107325	4	103188709	T	C	0.08	-0.1265	0.05264	0.0164	2763
IGP44	rs13107325	4	103188709	T	C	0.0836	0.0696	0.0301	0.0209	8090
PGP101	rs13107325	4	103188709	T	C	0.08	0.1206	0.05239	0.0215	2763
IGP27	rs13107325	4	103188709	T	C	0.0836	0.066	0.03	0.0281	8090
IGP41	rs13107325	4	103188709	T	C	0.0836	0.0656	0.03	0.0286	8090
PGP31	rs13107325	4	103188709	T	C	0.08	-0.1144	0.0524	0.0291	2763
IGP67	rs13107325	4	103188709	T	C	0.0838	-0.0638	0.0306	0.0367	8090
PGP103	rs13107325	4	103188709	T	C	0.08	-0.1088	0.05235	0.0378	2763
PGP22	rs13107325	4	103188709	T	C	0.08	-0.109	0.05269	0.0387	2763
IGP7	rs13107325	4	103188709	T	C	0.0837	0.0624	0.0304	0.04	8090
PGP106	rs13107325	4	103188709	T	C	0.08	-0.1071	0.05238	0.041	2763
PGP23	rs13107325	4	103188709	T	C	0.08	-0.1066	0.0523	0.0417	2763
PGP36	rs13107325	4	103188709	T	C	0.08	-0.09965	0.05216	0.0562	2763
PGP28	rs13107325	4	103188709	T	C	0.08	-0.09831	0.05278	0.0627	2763
PGP107	rs13107325	4	103188709	T	C	0.08	0.09352	0.05259	0.0755	2763
IGP68	rs13107325	4	103188709	T	C	0.0836	-0.0535	0.0305	0.0792	8090
PGP109	rs13107325	4	103188709	T	C	0.08	0.09142	0.05223	0.0802	2763
IGP53	rs13107325	4	103188709	T	C	0.0837	-0.0528	0.0304	0.0825	8090
IGP54	rs13107325	4	103188709	T	C	0.0837	-0.0511	0.0304	0.0923	8090
IGP57	rs13107325	4	103188709	T	C	0.0837	-0.051	0.0304	0.0936	8090
PGP98	rs13107325	4	103188709	T	C	0.08	-0.08721	0.05213	0.0945	2763
PGP16	rs13107325	4	103188709	T	C	0.08	0.08678	0.05301	0.102	2763
IGP36	rs13107325	4	103188709	T	C	0.0837	0.0495	0.0304	0.103	8090
IGP42	rs13107325	4	103188709	T	C	0.0837	0.0492	0.0304	0.105	8090
IGP64	rs13107325	4	103188709	T	C	0.0837	0.049	0.0304	0.107	8090
PGP2	rs13107325	4	103188709	T	C	0.08	0.08353	0.05274	0.113	2763
PGP30	rs13107325	4	103188709	T	C	0.08	-0.08266	0.05286	0.118	2763
IGP49	rs13107325	4	103188709	T	C	0.0837	-0.0472	0.0306	0.122	8090
IGP72	rs13107325	4	103188709	T	C	0.0837	0.047	0.0304	0.122	8090
IGP66	rs13107325	4	103188709	T	C	0.0837	-0.0455	0.0304	0.134	8090
IGP30	rs13107325	4	103188709	T	C	0.0837	-0.0449	0.0304	0.139	8090
IGP4	rs13107325	4	103188709	T	C	0.0837	-0.0446	0.0304	0.143	8090
PGP51	rs13107325	4	103188709	T	C	0.08	0.07627	0.05227	0.145	2763
IGP71	rs13107325	4	103188709	T	C	0.0837	-0.0442	0.0304	0.146	8090
PGP52	rs13107325	4	103188709	T	C	0.08	0.07571	0.05209	0.146	2763
PGP95	rs13107325	4	103188709	T	C	0.08	0.07429	0.05214	0.154	2763
IGP47	rs13107325	4	103188709	T	C	0.0838	0.0434	0.0305	0.155	8090
IGP70	rs13107325	4	103188709	T	C	0.0837	-0.0429	0.0304	0.158	8090
IGP63	rs13107325	4	103188709	T	C	0.0838	0.0428	0.0305	0.16	8090
PGP44	rs13107325	4	103188709	T	C	0.08	0.07479	0.05318	0.16	2763
PGP35	rs13107325	4	103188709	T	C	0.08	-0.07304	0.05211	0.161	2763
PGP7	rs13107325	4	103188709	T	C	0.08	0.07339	0.05272	0.164	2763
PGP54	rs13107325	4	103188709	T	C	0.08	0.07344	0.05312	0.167	2763
PGP55	rs13107325	4	103188709	T	C	0.08	0.07306	0.05318	0.17	2763
PGP32	rs13107325	4	103188709	T	C	0.08	-0.07035	0.05225	0.178	2763
IGP59	rs13107325	4	103188709	T	C	0.0837	-0.039	0.0304	0.2	8090
PGP108	rs13107325	4	103188709	T	C	0.08	0.0666	0.05285	0.208	2763
PGP8	rs13107325	4	103188709	T	C	0.08	0.0653	0.05238	0.213	2763
PGP91	rs13107325	4	103188709	T	C	0.08	-0.06553	0.05289	0.215	2763
PGP59	rs13107325	4	103188709	T	C	0.08	0.06426	0.05285	0.224	2763
PGP34	rs13107325	4	103188709	T	C	0.08	-0.06325	0.05228	0.226	2763
IGP33	rs13107325	4	103188709	T	C	0.0837	-0.0366	0.0303	0.228	8090
PGP49	rs13107325	4	103188709	T	C	0.08	0.06284	0.05267	0.233	2763
IGP43	rs13107325	4	103188709	T	C	0.0837	0.036	0.0303	0.235	8090
PGP113	rs13107325	4	103188709	T	C	0.08	-0.06149	0.05215	0.238	2763
IGP62	rs13107325	4	103188709	T	C	0.0837	0.0355	0.0303	0.243	8090
PGP26	rs13107325	4	103188709	T	C	0.08	0.05948	0.05128	0.246	2763
IGP16	rs13107325	4	103188709	T	C	0.0837	0.0347	0.0303	0.252	8090
IGP9	rs13107325	4	103188709	T	C	0.0837	-0.0347	0.0305	0.256	8090
IGP12	rs13107325	4	103188709	T	C	0.0837	-0.0341	0.0303	0.261	8090
PGP14	rs13107325	4	103188709	T	C	0.08	0.05865	0.05215	0.261	2763
IGP6	rs13107325	4	103188709	T	C	0.0837	0.0337	0.0304	0.268	8090
PGP19	rs13107325	4	103188709	T	C	0.08	0.05818	0.0526	0.269	2763
IGP8	rs13107325	4	103188709	T	C	0.0838	0.0326	0.0306	0.287	8090
PGP48	rs13107325	4	103188709	T	C	0.08	0.05595	0.0531	0.292	2763
PGP66	rs13107325	4	103188709	T	C	0.08	-0.05541	0.05285	0.295	2763
PGP53	rs13107325	4	103188709	T	C	0.08	0.05444	0.05322	0.306	2763
PGP50	rs13107325	4	103188709	T	C	0.08	0.05353	0.05261	0.309	2763
IGP1	rs13107325	4	103188709	T	C	0.0836	-0.0305	0.0301	0.31	8090
IGP46	rs13107325	4	103188709	T	C	0.0838	0.0307	0.0304	0.312	8090
IGP55	rs13107325	4	103188709	T	C	0.0837	0.0305	0.0303	0.315	8090
IGP21	rs13107325	4	103188709	T	C	0.0836	0.0288	0.0301	0.34	8090
PGP99	rs13107325	4	103188709	T	C	0.08	0.04813	0.05274	0.361	2763
PGP33	rs13107325	4	103188709	T	C	0.08	-0.04584	0.0519	0.377	2763
IGP31	rs13107325	4	103188709	T	C	0.0836	0.0263	0.0303	0.386	8090
PGP71	rs13107325	4	103188709	T	C	0.08	-0.04464	0.05301	0.4	2763
IGP60	rs13107325	4	103188709	T	C	0.0837	-0.0251	0.0303	0.408	8090
PGP111	rs13107325	4	103188709	T	C	0.08	0.04251	0.05236	0.417	2763
PGP93	rs13107325	4	103188709	T	C	0.08	0.04193	0.05266	0.426	2763
PGP11	rs13107325	4	103188709	T	C	0.08	0.04166	0.0528	0.43	2763
IGP56	rs13107325	4	103188709	T	C	0.0837	0.0237	0.0303	0.435	8090
IGP28	rs13107325	4	103188709	T	C	0.0837	0.023	0.0303	0.447	8090
IGP52	rs13107325	4	103188709	T	C	0.0837	-0.0229	0.0303	0.449	8090
IGP10	rs13107325	4	103188709	T	C	0.0837	-0.0228	0.0302	0.451	8090
PGP70	rs13107325	4	103188709	T	C	0.08	0.03984	0.05281	0.451	2763
PGP45	rs13107325	4	103188709	T	C	0.08	-0.03924	0.05305	0.46	2763
IGP73	rs13107325	4	103188709	T	C	0.0837	-0.0222	0.0303	0.464	8090
PGP9	rs13107325	4	103188709	T	C	0.08	-0.0377	0.0527	0.474	2763
IGP38	rs13107325	4	103188709	T	C	0.0835	-0.0211	0.03	0.481	8090
PGP20	rs13107325	4	103188709	T	C	0.08	0.03693	0.0526	0.483	2763
PGP1	rs13107325	4	103188709	T	C	0.08	0.03678	0.05275	0.486	2763
PGP80	rs13107325	4	103188709	T	C	0.08	0.03698	0.05308	0.486	2763
PGP96	rs13107325	4	103188709	T	C	0.08	0.03629	0.05245	0.489	2763
IGP18	rs13107325	4	103188709	T	C	0.0837	0.0204	0.0303	0.501	8090
PGP6	rs13107325	4	103188709	T	C	0.08	0.03476	0.05283	0.511	2763
PGP15	rs13107325	4	103188709	T	C	0.08	0.03443	0.05269	0.513	2763
PGP84	rs13107325	4	103188709	T	C	0.08	0.03447	0.05298	0.515	2763
IGP48	rs13107325	4	103188709	T	C	0.0838	0.0197	0.0306	0.521	8090
PGP112	rs13107325	4	103188709	T	C	0.08	-0.03322	0.05281	0.529	2763
PGP85	rs13107325	4	103188709	T	C	0.08	0.03329	0.05298	0.53	2763
IGP61	rs13107325	4	103188709	T	C	0.0838	-0.019	0.0303	0.531	8090
IGP25	rs13107325	4	103188709	T	C	0.0837	-0.0188	0.0302	0.532	8090
PGP61	rs13107325	4	103188709	T	C	0.08	-0.03279	0.05279	0.534	2763
PGP94	rs13107325	4	103188709	T	C	0.08	0.03282	0.05272	0.534	2763
IGP58	rs13107325	4	103188709	T	C	0.0837	-0.0187	0.0304	0.538	8090
IGP77	rs13107325	4	103188709	T	C	0.0838	0.0185	0.0303	0.541	8090
PGP62	rs13107325	4	103188709	T	C	0.08	-0.03117	0.05324	0.558	2763
PGP41	rs13107325	4	103188709	T	C	0.08	-0.03043	0.05281	0.565	2763
PGP38	rs13107325	4	103188709	T	C	0.08	0.03007	0.05281	0.569	2763
IGP22	rs13107325	4	103188709	T	C	0.0836	-0.0169	0.0302	0.577	8090
IGP34	rs13107325	4	103188709	T	C	0.0837	-0.0165	0.0302	0.585	8090
PGP21	rs13107325	4	103188709	T	C	0.08	0.02793	0.05275	0.596	2763
PGP69	rs13107325	4	103188709	T	C	0.08	-0.02767	0.05275	0.6	2763
IGP50	rs13107325	4	103188709	T	C	0.0837	0.0158	0.0303	0.603	8090
PGP67	rs13107325	4	103188709	T	C	0.08	-0.02701	0.05302	0.61	2763
IGP19	rs13107325	4	103188709	T	C	0.0836	-0.0151	0.0301	0.615	8090
PGP82	rs13107325	4	103188709	T	C	0.08	0.02642	0.05298	0.618	2763
IGP40	rs13107325	4	103188709	T	C	0.0837	-0.0149	0.0302	0.621	8090
IGP37	rs13107325	4	103188709	T	C	0.0836	0.0146	0.03	0.627	8090
IGP45	rs13107325	4	103188709	T	C	0.0838	-0.0147	0.0304	0.628	8090
PGP58	rs13107325	4	103188709	T	C	0.08	0.02477	0.05277	0.639	2763
IGP69	rs13107325	4	103188709	T	C	0.0837	-0.0139	0.0304	0.648	8090
IGP39	rs13107325	4	103188709	T	C	0.0837	-0.0138	0.0302	0.649	8090
PGP87	rs13107325	4	103188709	T	C	0.08	-0.02403	0.05285	0.649	2763
PGP78	rs13107325	4	103188709	T	C	0.08	-0.02386	0.05297	0.652	2763
IGP32	rs13107325	4	103188709	T	C	0.0839	-0.0133	0.0302	0.659	8090
PGP79	rs13107325	4	103188709	T	C	0.08	-0.02297	0.05287	0.664	2763
PGP86	rs13107325	4	103188709	T	C	0.08	-0.02191	0.05299	0.679	2763
IGP3	rs13107325	4	103188709	T	C	0.0838	-0.0124	0.0302	0.683	8090
IGP75	rs13107325	4	103188709	T	C	0.0837	-0.0115	0.0304	0.705	8090
PGP83	rs13107325	4	103188709	T	C	0.08	0.01995	0.05287	0.706	2763
IGP74	rs13107325	4	103188709	T	C	0.0837	-0.0112	0.0304	0.713	8090
PGP90	rs13107325	4	103188709	T	C	0.08	-0.01948	0.05308	0.714	2763
PGP76	rs13107325	4	103188709	T	C	0.08	-0.01883	0.05288	0.722	2763
PGP89	rs13107325	4	103188709	T	C	0.08	0.01803	0.05299	0.734	2763
IGP23	rs13107325	4	103188709	T	C	0.0837	-0.0101	0.0302	0.739	8090
PGP65	rs13107325	4	103188709	T	C	0.08	0.01749	0.05248	0.739	2763
PGP110	rs13107325	4	103188709	T	C	0.08	-0.01684	0.05269	0.749	2763
PGP42	rs13107325	4	103188709	T	C	0.08	0.0167	0.0528	0.752	2763
PGP64	rs13107325	4	103188709	T	C	0.08	0.01608	0.0531	0.762	2763
PGP47	rs13107325	4	103188709	T	C	0.08	-0.01551	0.05276	0.769	2763
PGP88	rs13107325	4	103188709	T	C	0.08	0.01557	0.05296	0.769	2763
IGP24	rs13107325	4	103188709	T	C	0.0837	-0.0087	0.0302	0.773	8090
PGP3	rs13107325	4	103188709	T	C	0.08	0.01489	0.05278	0.778	2763
IGP5	rs13107325	4	103188709	T	C	0.0837	-0.0084	0.0304	0.781	8090
IGP35	rs13107325	4	103188709	T	C	0.0837	0.0083	0.0299	0.782	8090
PGP68	rs13107325	4	103188709	T	C	0.08	0.01397	0.05275	0.791	2763
PGP72	rs13107325	4	103188709	T	C	0.08	-0.01398	0.05286	0.791	2763
IGP76	rs13107325	4	103188709	T	C	0.0837	0.0077	0.0303	0.801	8090
PGP13	rs13107325	4	103188709	T	C	0.08	-0.01317	0.05261	0.802	2763
PGP40	rs13107325	4	103188709	T	C	0.08	0.01323	0.0528	0.802	2763
IGP14	rs13107325	4	103188709	T	C	0.0837	-0.0072	0.0302	0.811	8090
PGP4	rs13107325	4	103188709	T	C	0.08	0.01204	0.05273	0.819	2763
PGP39	rs13107325	4	103188709	T	C	0.08	-0.01077	0.05278	0.838	2763
PGP75	rs13107325	4	103188709	T	C	0.08	-0.01064	0.05252	0.839	2763
PGP77	rs13107325	4	103188709	T	C	0.08	-0.009949	0.05293	0.851	2763
PGP81	rs13107325	4	103188709	T	C	0.08	0.009949	0.05293	0.851	2763
PGP12	rs13107325	4	103188709	T	C	0.08	-0.009712	0.05208	0.852	2763
IGP51	rs13107325	4	103188709	T	C	0.0838	-0.0053	0.0305	0.863	8090
IGP11	rs13107325	4	103188709	T	C	0.0837	0.0048	0.0303	0.873	8090
PGP100	rs13107325	4	103188709	T	C	0.08	0.007406	0.05279	0.888	2763
PGP43	rs13107325	4	103188709	T	C	0.08	0.007452	0.05274	0.888	2763
IGP2	rs13107325	4	103188709	T	C	0.0836	0.0038	0.03	0.898	8090
PGP5	rs13107325	4	103188709	T	C	0.08	0.006443	0.05305	0.903	2763
PGP37	rs13107325	4	103188709	T	C	0.08	0.006244	0.05282	0.906	2763
PGP10	rs13107325	4	103188709	T	C	0.08	0.006048	0.05284	0.909	2763
PGP63	rs13107325	4	103188709	T	C	0.08	0.005839	0.05305	0.912	2763
PGP74	rs13107325	4	103188709	T	C	0.08	-0.005378	0.05294	0.919	2763
PGP46	rs13107325	4	103188709	T	C	0.08	0.005267	0.05281	0.921	2763
PGP17	rs13107325	4	103188709	T	C	0.08	0.005113	0.0526	0.923	2763
PGP60	rs13107325	4	103188709	T	C	0.08	-0.005009	0.05291	0.925	2763
PGP18	rs13107325	4	103188709	T	C	0.08	-0.002702	0.05231	0.959	2763
PGP57	rs13107325	4	103188709	T	C	0.08	0.002438	0.05319	0.963	2763
IGP20	rs13107325	4	103188709	T	C	0.0836	0.0011	0.0302	0.972	8090
PGP56	rs13107325	4	103188709	T	C	0.08	0.001548	0.05318	0.977	2763
IGP29	rs13107325	4	103188709	T	C	0.0837	0.0007	0.0305	0.981	8090
IGP65	rs13107325	4	103188709	T	C	0.0837	0.0002	0.0303	0.996	8090
PGP24	rs13107325	4	103188709	T	C	0.08	-0.0002739	0.05309	0.996	2763
PGP73	rs13107325	4	103188709	T	C	0.08	0.0002713	0.05276	0.996	2763
IGP15	rs13107325	4	103188709	T	C	0.0836	0.0001	0.0301	0.998	8090
IGP17	rs13107325	4	103188709	T	C	0.0836	0.0001	0.0301	0.998	8090
IGP13	rs13107325	4	103188709	T	C	0.0837	0	0.0303	1	8090
