# Supplementary material for: Pleiotropic ZIP8 A391T implicates abnormal manganese homeostasis in complex human disease
Source: JCI Insight. 2020 Oct 15;5(20):e140978. doi: 10.1172/jci.insight.140978 (PMC7605523; doi:10.1172/jci.insight.140978)
Supplement: supplemental Table 4 [file jciinsight-5-140978-s186.xls]

## Sheet: IBD_glycome_rs13107325_additive
glycan	group	type	CHR	SNP	BP	A1	TEST	NMISS	BETA	STAT	P	p.adj
A3F0GE	CD	plasma	4	exm415954	103188709	A	ADD	313	-0.01436	-4.31	2.19e-05	0.017739
A3GE	CD	plasma	4	exm415954	103188709	A	ADD	314	-0.008983	-4.031	6.98e-05	0.028269
H6N5E3	CD	plasma	4	exm415954	103188709	A	ADD	313	-0.00252	-3.851	0.0001429	0.038583
A2GE	CD	plasma	4	exm415954	103188709	A	ADD	314	-0.01115	-3.605	0.0003636	0.069309
H6N5F1E2L1	CD	plasma	4	exm415954	103188709	A	ADD	312	-0.006502	-3.526	0.0004863	0.069309
H4N4E1	CD	plasma	4	exm415954	103188709	A	ADD	314	0.0003607	3.51	0.0005134	0.069309
H5N4F1	CD	plasma	4	exm415954	103188709	A	ADD	314	0.00285	3.353	0.0008964	0.103726
A3GS	CD	plasma	4	exm415954	103188709	A	ADD	314	-0.007176	-3.263	0.001224	0.12393
H6N5F1E3	CD	plasma	4	exm415954	103188709	A	ADD	311	-0.0002763	-3.152	0.001782	0.13176
A2GS	CD	plasma	4	exm415954	103188709	A	ADD	314	-0.01001	-3.144	0.001825	0.13176
A3FGE	CD	plasma	4	exm415954	103188709	A	ADD	314	-0.007579	-3.135	0.001883	0.13176
H6N5F2E2L1	CD	plasma	4	exm415954	103188709	A	ADD	309	-0.0002179	-3.124	0.001952	0.13176
A2F0G	CD	plasma	4	exm415954	103188709	A	ADD	314	-0.0004863	-3.027	0.002675	0.148382
H4N4	CD	plasma	4	exm415954	103188709	A	ADD	314	0.0001713	3.009	0.00283	0.148382
H5N4F2E1	CD	plasma	4	exm415954	103188709	A	ADD	314	7.2e-05	2.999	0.002926	0.148382
A2E	CD	plasma	4	exm415954	103188709	A	ADD	314	-0.01192	-2.998	0.002931	0.148382
A2Fa	CD	plasma	4	exm415954	103188709	A	ADD	314	8.1e-05	2.932	0.003613	0.155446
A2FGS	CD	plasma	4	exm415954	103188709	A	ADD	314	-0.02116	-2.922	0.003734	0.155446
A3FGS	CD	plasma	4	exm415954	103188709	A	ADD	314	-0.008895	-2.911	0.003866	0.155446
A2F0S0B	CD	plasma	4	exm415954	103188709	A	ADD	313	-0.02276	-2.904	0.003954	0.155446
H5N4	CD	plasma	4	exm415954	103188709	A	ADD	314	0.0001575	2.891	0.004107	0.155446
A2F0SG	CD	plasma	4	exm415954	103188709	A	ADD	314	-0.0003198	-2.882	0.004222	0.155446
IgG1_A2F0GS	CD	IgG	4	exm415954	103188709	A	ADD	314	0.009242	2.851	0.004647	0.163655
H4N4F1E1	CD	plasma	4	exm415954	103188709	A	ADD	314	0.0003299	2.824	0.005056	0.17064
H4N4F1	CD	plasma	4	exm415954	103188709	A	ADD	314	0.003266	2.76	0.006119	0.198256
A2F0E	IBDU	plasma	4	exm415954	103188709	A	ADD	27	-0.02286	-2.97	0.006485	0.202033
A2F0E	CD	plasma	4	exm415954	103188709	A	ADD	314	-0.005388	-2.719	0.006911	0.20733
A2F0GE	IBDU	plasma	4	exm415954	103188709	A	ADD	27	-0.02211	-2.927	0.007191	0.208025
H6N5F1E1L2	CD	plasma	4	exm415954	103188709	A	ADD	312	-0.0004796	-2.666	0.00808	0.215486
H5N5F1	CD	plasma	4	exm415954	103188709	A	ADD	314	0.0003579	2.66	0.008207	0.215486
H5N4F1E1	CD	plasma	4	exm415954	103188709	A	ADD	314	0.002808	2.659	0.008247	0.215486
IgG1_A2GS	CD	IgG	4	exm415954	103188709	A	ADD	314	0.005243	2.617	0.009292	0.235204
IgG4_A2G2FB	CD	IgG	4	exm415954	103188709	A	ADD	303	-0.006673	-2.57	0.01065	0.243225
A2S	CD	plasma	4	exm415954	103188709	A	ADD	314	-0.01113	-2.588	0.01012	0.243225
A2FS0G	CD	plasma	4	exm415954	103188709	A	ADD	314	0.02697	2.582	0.01027	0.243225
H3N5F1	IBDU	plasma	4	exm415954	103188709	A	ADD	27	0.003115	2.754	0.01081	0.243225
A2S0G	CD	plasma	4	exm415954	103188709	A	ADD	314	0.02605	2.541	0.01154	0.252632
A2F0GE	CD	plasma	4	exm415954	103188709	A	ADD	314	-0.004954	-2.528	0.01197	0.25515
IgG1_H5N4F1S2	CD	IgG	4	exm415954	103188709	A	ADD	314	0.0004426	2.474	0.0139	0.288692
H6N5F1E1L1	CD	plasma	4	exm415954	103188709	A	ADD	312	-0.0002201	-2.445	0.01503	0.304358
H6N5E1L1	IBDU	plasma	4	exm415954	103188709	A	ADD	27	0.00226	2.597	0.01552	0.306615
CS	CD	plasma	4	exm415954	103188709	A	ADD	314	-0.007486	-2.422	0.016	0.308571
IgG4_H5N4F1S2	CD	IgG	4	exm415954	103188709	A	ADD	301	0.001268	2.384	0.01773	0.31914
H5N5F1E1L1	HC	plasma	4	exm415954	103188709	A	ADD	100	0.0001253	2.415	0.01758	0.31914
A3FGE	IBDU	plasma	4	exm415954	103188709	A	ADD	27	-0.01526	-2.539	0.01772	0.31914
IgG1_A2FGS	CD	IgG	4	exm415954	103188709	A	ADD	314	0.004705	2.346	0.01958	0.341234
TA2FS0	CD	plasma	4	exm415954	103188709	A	ADD	314	0.006838	2.342	0.0198	0.341234
A2SG	CD	plasma	4	exm415954	103188709	A	ADD	312	-0.0004676	-2.321	0.02095	0.353531
CA3	CD	plasma	4	exm415954	103188709	A	ADD	314	-0.00925	-2.305	0.02185	0.354294
H6N5E2	IBDU	plasma	4	exm415954	103188709	A	ADD	27	0.001189	2.445	0.02187	0.354294
A2F0S	CD	plasma	4	exm415954	103188709	A	ADD	314	-0.003585	-2.296	0.02233	0.354653
CFa	CD	plasma	4	exm415954	103188709	A	ADD	311	-0.0001795	-2.277	0.02348	0.359457
H5N4E1	IBDU	plasma	4	exm415954	103188709	A	ADD	27	0.01664	2.412	0.02352	0.359457
A3EF	IBDU	plasma	4	exm415954	103188709	A	ADD	27	-0.1123	-2.364	0.02614	0.386052
A3F	IBDU	plasma	4	exm415954	103188709	A	ADD	27	-0.1113	-2.355	0.02668	0.386052
CA2	CD	plasma	4	exm415954	103188709	A	ADD	314	0.009617	2.227	0.02669	0.386052
A2FS	CD	plasma	4	exm415954	103188709	A	ADD	314	-0.01617	-2.211	0.02775	0.387074
A2FGE	CD	plasma	4	exm415954	103188709	A	ADD	314	-0.01498	-2.207	0.02803	0.387074
A2F0S	IBDU	plasma	4	exm415954	103188709	A	ADD	27	-0.01645	-2.322	0.02867	0.387074
A3EF	CD	plasma	4	exm415954	103188709	A	ADD	314	-0.0315	-2.196	0.02883	0.387074
A2FGL	CD	plasma	4	exm415954	103188709	A	ADD	314	-0.006394	-2.192	0.02915	0.387074
A2F0GS	IBDU	plasma	4	exm415954	103188709	A	ADD	27	-0.01541	-2.293	0.03055	0.399121
A3F	CD	plasma	4	exm415954	103188709	A	ADD	314	-0.03072	-2.165	0.03118	0.400886
A3LF	CD	plasma	4	exm415954	103188709	A	ADD	314	-0.04148	-2.153	0.03205	0.405633
IgG23_H4N4F1S1	CD	IgG	4	exm415954	103188709	A	ADD	314	0.002367	2.108	0.03586	0.439841
IgG23_A2F0S	CD	IgG	4	exm415954	103188709	A	ADD	314	0.007513	2.09	0.03741	0.439841
IgG1_A2S	CD	IgG	4	exm415954	103188709	A	ADD	314	0.004758	2.069	0.03938	0.439841
IgG23_A2F0GS	CD	IgG	4	exm415954	103188709	A	ADD	314	0.008786	2.069	0.0394	0.439841
H4N5F1	IBDU	plasma	4	exm415954	103188709	A	ADD	27	0.003213	2.21	0.03647	0.439841
A2F0GS	CD	plasma	4	exm415954	103188709	A	ADD	314	-0.0031	-2.087	0.03766	0.439841
A2FL	CD	plasma	4	exm415954	103188709	A	ADD	314	-0.005054	-2.073	0.03898	0.439841
H4N4F1	UC	plasma	4	exm415954	103188709	A	ADD	196	0.00451	2.074	0.03937	0.439841
A3LF	IBDU	plasma	4	exm415954	103188709	A	ADD	27	-0.1415	-2.171	0.03964	0.439841
IgG1_sial	CD	IgG	4	exm415954	103188709	A	ADD	314	0.009033	2.043	0.04192	0.442073
IgG1_A2F0S	CD	IgG	4	exm415954	103188709	A	ADD	314	0.00635	2.038	0.04242	0.442073
IgG23_H4N4	CD	IgG	4	exm415954	103188709	A	ADD	314	-0.001044	-2.036	0.04257	0.442073
A4F0GE	CD	plasma	4	exm415954	103188709	A	ADD	314	-0.003459	-2.047	0.04152	0.442073
A2FS0B	IBDU	plasma	4	exm415954	103188709	A	ADD	27	0.03738	2.146	0.04177	0.442073
IgG1_H4N4S1	CD	IgG	4	exm415954	103188709	A	ADD	314	0.0002974	2.005	0.04586	0.4634
A2S0B	IBDU	plasma	4	exm415954	103188709	A	ADD	27	0.03573	2.1	0.04603	0.4634
A2FSG	IBDU	plasma	4	exm415954	103188709	A	ADD	27	-0.006536	-2.096	0.04634	0.4634
H5N5E2	CD	plasma	4	exm415954	103188709	A	ADD	310	-0.0001038	-1.98	0.04856	0.479678
IgG1_A2FS	CD	IgG	4	exm415954	103188709	A	ADD	314	0.00449	1.973	0.04938	0.481901
A2FB	UC	plasma	4	exm415954	103188709	A	ADD	195	-0.01595	-1.934	0.05463	0.526789
IgG1_H5N4F1S1	CD	IgG	4	exm415954	103188709	A	ADD	314	0.007185	1.92	0.05577	0.530644
H4N5F1	CD	plasma	4	exm415954	103188709	A	ADD	314	0.0005818	1.916	0.05634	0.530644
A2L0F	CD	plasma	4	exm415954	103188709	A	ADD	314	0.0132	1.894	0.05916	0.5508
IgG4_H4N5F1S1	CD	IgG	4	exm415954	103188709	A	ADD	302	-0.0006537	-1.879	0.06117	0.55818
H5N4L1	CD	plasma	4	exm415954	103188709	A	ADD	314	0.0001693	1.877	0.0614	0.55818
A3F0GS	UC	plasma	4	exm415954	103188709	A	ADD	196	-0.01055	-1.877	0.06202	0.55818
H4N3F1E1	IBDU	plasma	4	exm415954	103188709	A	ADD	27	-0.0001844	-1.937	0.06409	0.570471
IgG1_A2FS	UC	IgG	4	exm415954	103188709	A	ADD	189	0.005068	1.815	0.07119	0.57302
IgG1_A2S	UC	IgG	4	exm415954	103188709	A	ADD	189	0.005061	1.8	0.07345	0.57302
IgG1_sial	UC	IgG	4	exm415954	103188709	A	ADD	189	0.009711	1.791	0.07485	0.57302
IgG1_H5N4F1S2	UC	IgG	4	exm415954	103188709	A	ADD	189	0.0003757	1.75	0.08175	0.57302
IgG4_A2B0FS	CD	IgG	4	exm415954	103188709	A	ADD	303	0.00779	1.738	0.08332	0.57302
IgG23_H6N3F1S1	CD	IgG	4	exm415954	103188709	A	ADD	313	-0.0002676	-1.737	0.0834	0.57302
IgG1_agal	UC	IgG	4	exm415954	103188709	A	ADD	189	-0.02157	-1.74	0.08358	0.57302
IgG23_monogal	CON	IgG	4	exm415954	103188709	A	ADD	100	-0.01203	-1.729	0.08697	0.57302
IgG1_H5N4F1S1	UC	IgG	4	exm415954	103188709	A	ADD	189	0.007767	1.692	0.09226	0.57302
IgG4_A2B0FGS	CD	IgG	4	exm415954	103188709	A	ADD	302	0.0062	1.684	0.09322	0.57302
IgG4_H5N4F1S1	CD	IgG	4	exm415954	103188709	A	ADD	303	0.01227	1.665	0.09701	0.57302
IgG4_sial	CD	IgG	4	exm415954	103188709	A	ADD	303	0.01374	1.649	0.1002	0.57302
IgG1_A2F0G	UC	IgG	4	exm415954	103188709	A	ADD	189	0.01642	1.644	0.1019	0.57302
IgG1_A2G	UC	IgG	4	exm415954	103188709	A	ADD	189	0.02025	1.631	0.1046	0.57302
H5N4F1L1	CD	plasma	4	exm415954	103188709	A	ADD	314	0.0002437	1.845	0.06603	0.57302
H4N4E1	IBDU	plasma	4	exm415954	103188709	A	ADD	27	0.0005955	1.922	0.06603	0.57302
A2FE	IBDU	plasma	4	exm415954	103188709	A	ADD	27	-0.05047	-1.887	0.07089	0.57302
H6N5F1L2	UC	plasma	4	exm415954	103188709	A	ADD	196	-8.69e-05	-1.815	0.07113	0.57302
H6N5E1L1	HC	plasma	4	exm415954	103188709	A	ADD	101	0.0006428	1.824	0.07123	0.57302
H4N4E1	UC	plasma	4	exm415954	103188709	A	ADD	196	0.0003703	1.807	0.07233	0.57302
TA2FS0	UC	plasma	4	exm415954	103188709	A	ADD	196	0.01038	1.806	0.07239	0.57302
A1F0	IBDU	plasma	4	exm415954	103188709	A	ADD	27	0.03515	1.864	0.07417	0.57302
A3GS	UC	plasma	4	exm415954	103188709	A	ADD	196	-0.007522	-1.794	0.07429	0.57302
A2F0GL	CD	plasma	4	exm415954	103188709	A	ADD	312	0.00226	1.787	0.07486	0.57302
A1EF	IBDU	plasma	4	exm415954	103188709	A	ADD	27	-0.03343	-1.843	0.07729	0.57302
CS	UC	plasma	4	exm415954	103188709	A	ADD	196	-0.01085	-1.774	0.07771	0.57302
A3L0F	IBDU	plasma	4	exm415954	103188709	A	ADD	27	-0.02764	-1.836	0.07824	0.57302
A2FG	IBDU	plasma	4	exm415954	103188709	A	ADD	27	-0.05689	-1.834	0.07852	0.57302
H5N4E1	UC	plasma	4	exm415954	103188709	A	ADD	196	0.005534	1.767	0.07879	0.57302
A2F0L	CD	plasma	4	exm415954	103188709	A	ADD	312	0.002222	1.762	0.07901	0.57302
A3Fa	UC	plasma	4	exm415954	103188709	A	ADD	195	0.001554	1.74	0.08351	0.57302
A2S0B	CD	plasma	4	exm415954	103188709	A	ADD	314	-0.00784	-1.732	0.0843	0.57302
A3Fa	IBDU	plasma	4	exm415954	103188709	A	ADD	27	-0.002652	-1.793	0.08509	0.57302
A2G	UC	plasma	4	exm415954	103188709	A	ADD	195	-0.00673	-1.724	0.08624	0.57302
H6N2	IBDU	plasma	4	exm415954	103188709	A	ADD	27	-0.001254	-1.773	0.08844	0.57302
CA3	UC	plasma	4	exm415954	103188709	A	ADD	195	-0.01211	-1.711	0.08872	0.57302
A2LF	IBDU	plasma	4	exm415954	103188709	A	ADD	27	-0.04732	-1.771	0.08876	0.57302
H3N5F1	HC	plasma	4	exm415954	103188709	A	ADD	101	-0.0005571	-1.701	0.09207	0.57302
A3FGS	IBDU	plasma	4	exm415954	103188709	A	ADD	27	-0.01828	-1.751	0.09228	0.57302
A2FE	CD	plasma	4	exm415954	103188709	A	ADD	314	-0.01109	-1.689	0.0923	0.57302
H6N5F1E2	CD	plasma	4	exm415954	103188709	A	ADD	313	-0.0001098	-1.688	0.09248	0.57302
H5N3E1	HC	plasma	4	exm415954	103188709	A	ADD	101	-0.0002587	-1.698	0.0927	0.57302
H6N5E3	UC	plasma	4	exm415954	103188709	A	ADD	196	-0.001909	-1.682	0.09417	0.57302
A2FS	IBDU	plasma	4	exm415954	103188709	A	ADD	27	-0.05521	-1.738	0.09452	0.57302
H6N5E1	IBDU	plasma	4	exm415954	103188709	A	ADD	27	0.0009705	1.735	0.095	0.57302
A2F0SG	IBDU	plasma	4	exm415954	103188709	A	ADD	27	-0.0006125	-1.722	0.09748	0.57302
H5N4F1E1L1	IBDU	plasma	4	exm415954	103188709	A	ADD	27	-0.002906	-1.711	0.09953	0.57302
A3F0GE	IBDU	plasma	4	exm415954	103188709	A	ADD	27	-0.02103	-1.71	0.09964	0.57302
A2F0S	UC	plasma	4	exm415954	103188709	A	ADD	196	-0.004806	-1.652	0.1001	0.57302
H7N2	IBDU	plasma	4	exm415954	103188709	A	ADD	27	-0.0004601	-1.7	0.1015	0.57302
A1EF	CD	plasma	4	exm415954	103188709	A	ADD	313	0.006385	1.641	0.1019	0.57302
A2F	CD	plasma	4	exm415954	103188709	A	ADD	314	0.01075	1.635	0.1031	0.57302
H5N4F1E1L1	CD	plasma	4	exm415954	103188709	A	ADD	314	-0.0007689	-1.635	0.1031	0.57302
A2F0GS	UC	plasma	4	exm415954	103188709	A	ADD	196	-0.004524	-1.637	0.1033	0.57302
CFa	IBDU	plasma	4	exm415954	103188709	A	ADD	27	-0.0004482	-1.687	0.1041	0.57302
H4N3F1E1	CD	plasma	4	exm415954	103188709	A	ADD	313	3.79e-05	1.628	0.1046	0.57302
A2S	UC	plasma	4	exm415954	103188709	A	ADD	196	-0.01263	-1.63	0.1047	0.57302
IgG1_A2FG	UC	IgG	4	exm415954	103188709	A	ADD	189	0.02045	1.624	0.106	0.576242
IgG4_A2FS	CD	IgG	4	exm415954	103188709	A	ADD	303	0.007085	1.614	0.1076	0.58104
IgG1_H3N4F1	UC	IgG	4	exm415954	103188709	A	ADD	189	-0.01715	-1.611	0.1088	0.583629
IgG23_A2GS	CD	IgG	4	exm415954	103188709	A	ADD	314	0.003976	1.593	0.1122	0.594
H4N4E1	HC	plasma	4	exm415954	103188709	A	ADD	101	0.0003966	1.604	0.1119	0.594
A2E	UC	plasma	4	exm415954	103188709	A	ADD	196	-0.01143	-1.592	0.1131	0.594877
H4N5F1	HC	plasma	4	exm415954	103188709	A	ADD	101	-0.0009881	-1.595	0.114	0.595742
IgG23_sial	CD	IgG	4	exm415954	103188709	A	ADD	314	0.007136	1.581	0.1149	0.596596
IgG23_A2F0G	CD	IgG	4	exm415954	103188709	A	ADD	314	0.01335	1.572	0.1171	0.601861
IgG23_A2S	CD	IgG	4	exm415954	103188709	A	ADD	314	0.003606	1.57	0.1174	0.601861
CA2	UC	plasma	4	exm415954	103188709	A	ADD	195	0.01205	1.567	0.1188	0.604043
A2F0SG	HC	plasma	4	exm415954	103188709	A	ADD	101	-0.0003569	-1.568	0.12	0.604043
A2FSB	UC	plasma	4	exm415954	103188709	A	ADD	195	-0.01711	-1.561	0.1202	0.604043
H6N5F1E3	IBDU	plasma	4	exm415954	103188709	A	ADD	27	-0.0003974	-1.603	0.1216	0.604043
A3GE	IBDU	plasma	4	exm415954	103188709	A	ADD	27	-0.01281	-1.602	0.1218	0.604043
H6N5E1	HC	plasma	4	exm415954	103188709	A	ADD	101	0.0004822	1.559	0.1223	0.604043
A2F0SG	UC	plasma	4	exm415954	103188709	A	ADD	196	-0.0003006	-1.543	0.1244	0.610691
A2FS0B	CD	plasma	4	exm415954	103188709	A	ADD	314	-0.007124	-1.536	0.1255	0.61238
A2E	IBDU	plasma	4	exm415954	103188709	A	ADD	27	-0.03003	-1.581	0.1265	0.613563
IgG23_A2FS	CD	IgG	4	exm415954	103188709	A	ADD	314	0.003482	1.524	0.1285	0.619554
H3N4F1	UC	plasma	4	exm415954	103188709	A	ADD	195	0.002712	1.52	0.1301	0.623556
CG	UC	plasma	4	exm415954	103188709	A	ADD	195	-0.003468	-1.516	0.1311	0.624653
IgG1_A2F0S	UC	IgG	4	exm415954	103188709	A	ADD	189	0.006332	1.504	0.1344	0.633189
IgG1_digal	UC	IgG	4	exm415954	103188709	A	ADD	189	0.019	1.494	0.1368	0.633189
TM	IBDU	plasma	4	exm415954	103188709	A	ADD	27	-0.003802	-1.546	0.1348	0.633189
A3F0GL	CD	plasma	4	exm415954	103188709	A	ADD	314	0.007787	1.497	0.1354	0.633189
H5N4L1	IBDU	plasma	4	exm415954	103188709	A	ADD	27	0.0005418	1.539	0.1363	0.633189
H5N4E2	CD	plasma	4	exm415954	103188709	A	ADD	314	-0.007395	-1.478	0.1403	0.641174
H7N2	CD	plasma	4	exm415954	103188709	A	ADD	314	8.88e-05	1.477	0.1406	0.641174
MHy	IBDU	plasma	4	exm415954	103188709	A	ADD	27	-0.5024	-1.521	0.1409	0.641174
H5N2	IBDU	plasma	4	exm415954	103188709	A	ADD	27	-0.0008154	-1.514	0.1426	0.645285
IgG23_H4N5F1	CON	IgG	4	exm415954	103188709	A	ADD	100	-0.004411	-1.463	0.1467	0.650518
IgG23_monogal	CD	IgG	4	exm415954	103188709	A	ADD	314	0.00504	1.444	0.1499	0.650518
IgG23_A2FGS	CD	IgG	4	exm415954	103188709	A	ADD	314	0.003636	1.431	0.1535	0.650518
A2FS0B	HC	plasma	4	exm415954	103188709	A	ADD	101	-0.01425	-1.461	0.1472	0.650518
A3Fa	CD	plasma	4	exm415954	103188709	A	ADD	314	-0.0007849	-1.453	0.1473	0.650518
H5N4E1L1	CD	plasma	4	exm415954	103188709	A	ADD	312	0.002332	1.448	0.1487	0.650518
H5N4L2	IBDU	plasma	4	exm415954	103188709	A	ADD	27	0.0006462	1.483	0.1507	0.650518
MHy	UC	plasma	4	exm415954	103188709	A	ADD	196	0.1798	1.439	0.1517	0.650518
A2E0F	UC	plasma	4	exm415954	103188709	A	ADD	196	0.01018	1.438	0.152	0.650518
A2F0G	IBDU	plasma	4	exm415954	103188709	A	ADD	27	-0.000944	-1.475	0.1528	0.650518
A3F0GS	CD	plasma	4	exm415954	103188709	A	ADD	314	-0.004481	-1.431	0.1534	0.650518
A4F0GL	CD	plasma	4	exm415954	103188709	A	ADD	314	0.004961	1.427	0.1545	0.650518
H5N4F1E2	UC	plasma	4	exm415954	103188709	A	ADD	196	0.00334	1.429	0.1545	0.650518
H5N4E2	IBDU	plasma	4	exm415954	103188709	A	ADD	27	-0.03022	-1.467	0.155	0.650518
IgG4_A2FGS	CD	IgG	4	exm415954	103188709	A	ADD	302	0.005063	1.418	0.1572	0.656351
A1F0	CD	plasma	4	exm415954	103188709	A	ADD	314	-0.005751	-1.412	0.1591	0.656955
H6N3	CD	plasma	4	exm415954	103188709	A	ADD	314	6.21e-05	1.407	0.1603	0.656955
A2SG	IBDU	plasma	4	exm415954	103188709	A	ADD	27	-0.001252	-1.447	0.1605	0.656955
H4N4F1E1	UC	plasma	4	exm415954	103188709	A	ADD	196	0.000284	1.408	0.1608	0.656955
H6N5F2E2L1	IBDU	plasma	4	exm415954	103188709	A	ADD	27	-0.0002747	-1.443	0.1614	0.656955
A2GS	UC	plasma	4	exm415954	103188709	A	ADD	196	-0.007654	-1.401	0.1628	0.657269
H9N2	HC	plasma	4	exm415954	103188709	A	ADD	101	-0.0007549	-1.405	0.1631	0.657269
IgG1_H3N5F1	UC	IgG	4	exm415954	103188709	A	ADD	189	-0.003249	-1.389	0.1665	0.661103
A2GE	IBDU	plasma	4	exm415954	103188709	A	ADD	27	-0.01937	-1.429	0.1654	0.661103
A2F0GL	IBDU	plasma	4	exm415954	103188709	A	ADD	27	0.006816	1.427	0.1661	0.661103
IgG23_H5N5F1S1	CD	IgG	4	exm415954	103188709	A	ADD	313	0.0001737	1.381	0.1684	0.662155
H7N6E1L2	HC	plasma	4	exm415954	103188709	A	ADD	101	0.0001615	1.388	0.1682	0.662155
A2F0L	IBDU	plasma	4	exm415954	103188709	A	ADD	27	0.006713	1.409	0.1711	0.669522
A2S0B	HC	plasma	4	exm415954	103188709	A	ADD	101	-0.01304	-1.374	0.1726	0.672144
H6N5E2	HC	plasma	4	exm415954	103188709	A	ADD	101	0.0004416	1.364	0.1757	0.680943
H4N5F1E1	IBDU	plasma	4	exm415954	103188709	A	ADD	27	0.0007732	1.385	0.1783	0.687729
IgG23_H5N4F1S2	CD	IgG	4	exm415954	103188709	A	ADD	314	9.8e-05	1.345	0.1795	0.689076
THy	HC	plasma	4	exm415954	103188709	A	ADD	100	-0.000463	-1.346	0.1814	0.693085
H6N5F1E2L1	IBDU	plasma	4	exm415954	103188709	A	ADD	27	-0.008178	-1.37	0.1828	0.695155
IgG23_H3N4	CD	IgG	4	exm415954	103188709	A	ADD	314	-0.0004782	-1.319	0.1881	0.70272
IgG1_H4N4F1S1	CON	IgG	4	exm415954	103188709	A	ADD	101	0.001416	1.316	0.1912	0.70272
IgG23_A2F	UC	IgG	4	exm415954	103188709	A	ADD	187	-0.002758	-1.311	0.1914	0.70272
IgG23_H5N4F1S1	CD	IgG	4	exm415954	103188709	A	ADD	314	0.004509	1.303	0.1936	0.70272
IgG4_H4N4F1S1	CD	IgG	4	exm415954	103188709	A	ADD	303	0.001884	1.298	0.1952	0.70272
H5N4F1E2	IBDU	plasma	4	exm415954	103188709	A	ADD	27	-0.006164	-1.358	0.1867	0.70272
H7N6E1L2	CD	plasma	4	exm415954	103188709	A	ADD	314	8.93e-05	1.316	0.1891	0.70272
A2FS0B	UC	plasma	4	exm415954	103188709	A	ADD	195	-0.0106	-1.315	0.19	0.70272
A4F0GE	HC	plasma	4	exm415954	103188709	A	ADD	101	-0.003715	-1.317	0.1908	0.70272
A2S0B	UC	plasma	4	exm415954	103188709	A	ADD	195	-0.01031	-1.306	0.1931	0.70272
H6N4E1	UC	plasma	4	exm415954	103188709	A	ADD	196	-4.84e-05	-1.3	0.195	0.70272
H3N3E1	CD	plasma	4	exm415954	103188709	A	ADD	314	-4.72e-05	-1.298	0.1952	0.70272
TC	IBDU	plasma	4	exm415954	103188709	A	ADD	27	0.004011	1.323	0.1977	0.708571
H8N2	CD	plasma	4	exm415954	103188709	A	ADD	314	0.0001284	1.286	0.1992	0.710802
IgG1_H5N5F1S1	CD	IgG	4	exm415954	103188709	A	ADD	314	0.0002746	1.284	0.2002	0.711237
A2FB	IBDU	plasma	4	exm415954	103188709	A	ADD	27	0.02072	1.312	0.2014	0.712376
H6N5E1L2	HC	plasma	4	exm415954	103188709	A	ADD	101	0.0006466	1.284	0.2023	0.712448
IgG23_H4N4F1	CON	IgG	4	exm415954	103188709	A	ADD	100	-0.006363	-1.27	0.2071	0.712937
H6N4E1	IBDU	plasma	4	exm415954	103188709	A	ADD	27	0.000132	1.305	0.2038	0.712937
A3GS	IBDU	plasma	4	exm415954	103188709	A	ADD	27	-0.01166	-1.301	0.205	0.712937
A2GE	UC	plasma	4	exm415954	103188709	A	ADD	196	-0.00676	-1.271	0.2053	0.712937
A3F0GE	HC	plasma	4	exm415954	103188709	A	ADD	101	-0.006563	-1.271	0.2068	0.712937
A2G	IBDU	plasma	4	exm415954	103188709	A	ADD	27	-0.01528	-1.293	0.2078	0.712937
H5N3	IBDU	plasma	4	exm415954	103188709	A	ADD	27	-7.6e-05	-1.291	0.2086	0.712937
H6N5F1E1	CD	plasma	4	exm415954	103188709	A	ADD	313	5.72e-05	1.256	0.2102	0.715387
IgG23_H3N4F1	CD	IgG	4	exm415954	103188709	A	ADD	314	-0.0121	-1.252	0.2114	0.71646
IgG1_A2F0G	CD	IgG	4	exm415954	103188709	A	ADD	314	0.009388	1.245	0.2141	0.719589
H5N4F1L2	CD	plasma	4	exm415954	103188709	A	ADD	314	0.0002147	1.246	0.2138	0.719589
IgG23_A2FB	CON	IgG	4	exm415954	103188709	A	ADD	100	-0.007374	-1.246	0.2157	0.721971
IgG1_A2F0GS	CON	IgG	4	exm415954	103188709	A	ADD	101	0.007344	1.235	0.2196	0.726695
IgG23_H4N4	UC	IgG	4	exm415954	103188709	A	ADD	187	0.0009826	1.23	0.2202	0.726695
H7N6E2L1	HC	plasma	4	exm415954	103188709	A	ADD	101	9.79e-05	1.234	0.2203	0.726695
CG	IBDU	plasma	4	exm415954	103188709	A	ADD	27	-0.00977	-1.256	0.2207	0.726695
IgG23_A2B	CON	IgG	4	exm415954	103188709	A	ADD	100	-0.006992	-1.226	0.2232	0.727373
H8N2	IBDU	plasma	4	exm415954	103188709	A	ADD	27	-0.0006341	-1.25	0.2228	0.727373
H6N5E2L1	UC	plasma	4	exm415954	103188709	A	ADD	196	-0.005143	-1.221	0.2236	0.727373
IgG1_H5N4F1	UC	IgG	4	exm415954	103188709	A	ADD	189	0.00768	1.212	0.227	0.73125
A2S0F	UC	plasma	4	exm415954	103188709	A	ADD	196	0.004593	1.212	0.2271	0.73125
A2FB	CD	plasma	4	exm415954	103188709	A	ADD	314	-0.005504	-1.209	0.2275	0.73125
H4N3F1E1	UC	plasma	4	exm415954	103188709	A	ADD	195	4.95e-05	1.204	0.2299	0.735059
H5N5E1Ac1	UC	plasma	4	exm415954	103188709	A	ADD	196	-0.0001071	-1.203	0.2305	0.735059
IgG4_A2B0FG	CD	IgG	4	exm415954	103188709	A	ADD	303	0.01646	1.193	0.234	0.736221
H6N5F1L2	HC	plasma	4	exm415954	103188709	A	ADD	101	6.19e-05	1.2	0.2331	0.736221
H5N5	CD	plasma	4	exm415954	103188709	A	ADD	314	2.01e-05	1.193	0.2339	0.736221
A2S	IBDU	plasma	4	exm415954	103188709	A	ADD	27	-0.02618	-1.218	0.2345	0.736221
IgG23_agal	CD	IgG	4	exm415954	103188709	A	ADD	314	-0.01312	-1.173	0.2419	0.751175
IgG23_A2F	CD	IgG	4	exm415954	103188709	A	ADD	314	0.001537	1.172	0.2422	0.751175
IgG1_digal	CD	IgG	4	exm415954	103188709	A	ADD	314	0.01172	1.169	0.2432	0.751175
IgG23_H5N4	CON	IgG	4	exm415954	103188709	A	ADD	100	-0.0008601	-1.173	0.2437	0.751175
H5N4E1	CD	plasma	4	exm415954	103188709	A	ADD	314	0.002007	1.168	0.2439	0.751175
A2FG	UC	plasma	4	exm415954	103188709	A	ADD	196	-0.01268	-1.162	0.2466	0.756204
A2FGE	IBDU	plasma	4	exm415954	103188709	A	ADD	27	-0.02972	-1.184	0.2474	0.756204
IgG1_H6N3F1S1	CON	IgG	4	exm415954	103188709	A	ADD	100	-0.0001967	-1.148	0.2539	0.756493
IgG1_H4N5	CON	IgG	4	exm415954	103188709	A	ADD	100	-0.0006351	-1.145	0.2551	0.756493
IgG4_digal	CD	IgG	4	exm415954	103188709	A	ADD	303	0.0153	1.138	0.2559	0.756493
H10N2	IBDU	plasma	4	exm415954	103188709	A	ADD	27	-0.0001526	-1.176	0.2507	0.756493
MM	IBDU	plasma	4	exm415954	103188709	A	ADD	27	0.1554	1.176	0.2508	0.756493
H6N5E2	UC	plasma	4	exm415954	103188709	A	ADD	196	-0.0003617	-1.149	0.2519	0.756493
TC	HC	plasma	4	exm415954	103188709	A	ADD	101	0.001828	1.152	0.2522	0.756493
A3GE	HC	plasma	4	exm415954	103188709	A	ADD	101	-0.004564	-1.148	0.2536	0.756493
H4N4	IBDU	plasma	4	exm415954	103188709	A	ADD	27	0.0003613	1.163	0.2559	0.756493
IgG4_A2B0FS	UC	IgG	4	exm415954	103188709	A	ADD	181	0.00584	1.13	0.2602	0.757948
IgG4_H5N4F1S1	UC	IgG	4	exm415954	103188709	A	ADD	181	0.009973	1.122	0.2634	0.757948
IgG23_H4N5F1	CD	IgG	4	exm415954	103188709	A	ADD	314	0.001734	1.117	0.2647	0.757948
IgG4_A2FG	CD	IgG	4	exm415954	103188709	A	ADD	303	0.01543	1.116	0.2655	0.757948
IgG4_agal	CD	IgG	4	exm415954	103188709	A	ADD	303	-0.0162	-1.1	0.2722	0.757948
IgG4_H3N4F1	CD	IgG	4	exm415954	103188709	A	ADD	303	-0.0162	-1.1	0.2722	0.757948
IgG4_sial	UC	IgG	4	exm415954	103188709	A	ADD	181	0.01063	1.083	0.2805	0.757948
IgG4_A2FS	UC	IgG	4	exm415954	103188709	A	ADD	181	0.005462	1.082	0.2809	0.757948
IgG4_A2FB	CD	IgG	4	exm415954	103188709	A	ADD	303	-0.001629	-1.078	0.282	0.757948
IgG4_digal	UC	IgG	4	exm415954	103188709	A	ADD	181	0.01731	1.078	0.2826	0.757948
IgG1_A2G	CD	IgG	4	exm415954	103188709	A	ADD	314	0.01072	1.071	0.285	0.757948
H4N3E1	UC	plasma	4	exm415954	103188709	A	ADD	196	0.0001834	1.125	0.262	0.757948
A2FS0G	IBDU	plasma	4	exm415954	103188709	A	ADD	27	-0.05016	-1.147	0.2623	0.757948
A2G	CD	plasma	4	exm415954	103188709	A	ADD	314	-0.002419	-1.117	0.2648	0.757948
A2F0E	HC	plasma	4	exm415954	103188709	A	ADD	101	-0.003666	-1.102	0.273	0.757948
H5N3	HC	plasma	4	exm415954	103188709	A	ADD	101	-3.31e-05	-1.1	0.274	0.757948
H7N6E1L3	CD	plasma	4	exm415954	103188709	A	ADD	310	0.0001222	1.095	0.2743	0.757948
H5N2	UC	plasma	4	exm415954	103188709	A	ADD	196	0.0002235	1.096	0.2746	0.757948
A3F0GE	UC	plasma	4	exm415954	103188709	A	ADD	195	-0.005035	-1.095	0.2749	0.757948
A2S0G	IBDU	plasma	4	exm415954	103188709	A	ADD	27	-0.04812	-1.114	0.2757	0.757948
A2F0SB	UC	plasma	4	exm415954	103188709	A	ADD	195	-0.0005866	-1.091	0.2765	0.757948
H5N4	HC	plasma	4	exm415954	103188709	A	ADD	101	-0.0001496	-1.093	0.2771	0.757948
A2F0GE	HC	plasma	4	exm415954	103188709	A	ADD	101	-0.003513	-1.091	0.2779	0.757948
H5N4	IBDU	plasma	4	exm415954	103188709	A	ADD	27	0.0002878	1.107	0.2789	0.757948
A2Fa	IBDU	plasma	4	exm415954	103188709	A	ADD	27	-0.0001688	-1.104	0.28	0.757948
TM	UC	plasma	4	exm415954	103188709	A	ADD	196	0.001149	1.079	0.2818	0.757948
H5N4F2E1	IBDU	plasma	4	exm415954	103188709	A	ADD	27	-0.0001432	-1.099	0.2824	0.757948
A2GL	CD	plasma	4	exm415954	103188709	A	ADD	312	0.001173	1.075	0.2831	0.757948
CB	CD	plasma	4	exm415954	103188709	A	ADD	313	0.002256	1.075	0.2831	0.757948
H5N5F1E1L1	IBDU	plasma	4	exm415954	103188709	A	ADD	27	9.84e-05	1.095	0.2838	0.757948
H5N5E2	UC	plasma	4	exm415954	103188709	A	ADD	195	-8.29e-05	-1.071	0.2854	0.757948
IgG23_H5N5F1	CON	IgG	4	exm415954	103188709	A	ADD	100	-0.00143	-1.071	0.2868	0.758455
IgG4_H5N5F1	UC	IgG	4	exm415954	103188709	A	ADD	181	0.001165	1.066	0.288	0.758455
IgG1_A2FG	CD	IgG	4	exm415954	103188709	A	ADD	314	0.01084	1.064	0.2884	0.758455
IgG4_A2FG	UC	IgG	4	exm415954	103188709	A	ADD	181	0.01731	1.059	0.2911	0.758856
IgG4_A2B0FG	UC	IgG	4	exm415954	103188709	A	ADD	181	0.01727	1.056	0.2923	0.758856
H4N5	IBDU	plasma	4	exm415954	103188709	A	ADD	27	0.0001221	1.081	0.2898	0.758856
H6N5F1E2	IBDU	plasma	4	exm415954	103188709	A	ADD	27	-0.000173	-1.078	0.2915	0.758856
IgG1_A2FGS	UC	IgG	4	exm415954	103188709	A	ADD	189	0.00307	1.043	0.2983	0.762339
IgG1_H4N4F1	CON	IgG	4	exm415954	103188709	A	ADD	101	0.005498	1.043	0.2994	0.762339
IgG1_A2GS	UC	IgG	4	exm415954	103188709	A	ADD	189	0.002968	1.029	0.305	0.762339
IgG23_H5N4S1	UC	IgG	4	exm415954	103188709	A	ADD	187	0.0004274	1.026	0.3064	0.762339
IgG1_H3N5F1	CD	IgG	4	exm415954	103188709	A	ADD	314	-0.001954	-1.023	0.307	0.762339
IgG23_A2G	CD	IgG	4	exm415954	103188709	A	ADD	314	0.01001	1.011	0.3127	0.762339
IgG23_A2FG	CD	IgG	4	exm415954	103188709	A	ADD	314	0.01005	1.008	0.3142	0.762339
IgG23_H5N4F1S2	CON	IgG	4	exm415954	103188709	A	ADD	100	0.0001301	1.006	0.3168	0.762339
IgG1_A2F0GS	UC	IgG	4	exm415954	103188709	A	ADD	189	0.004374	0.9912	0.3229	0.762339
IgG1_H3N4	UC	IgG	4	exm415954	103188709	A	ADD	189	-0.001053	-0.989	0.324	0.762339
A1EF	HC	plasma	4	exm415954	103188709	A	ADD	101	0.005788	1.052	0.2955	0.762339
A1F0	HC	plasma	4	exm415954	103188709	A	ADD	101	-0.005885	-1.051	0.2957	0.762339
A2Fa	HC	plasma	4	exm415954	103188709	A	ADD	101	6.85e-05	1.036	0.3029	0.762339
H5N3	CD	plasma	4	exm415954	103188709	A	ADD	313	1.35e-05	1.031	0.3033	0.762339
A2FGS	IBDU	plasma	4	exm415954	103188709	A	ADD	27	-0.03026	-1.048	0.3047	0.762339
A4F0GS	IBDU	plasma	4	exm415954	103188709	A	ADD	27	-0.008694	-1.045	0.3061	0.762339
H5N4E1L1	IBDU	plasma	4	exm415954	103188709	A	ADD	27	0.005937	1.043	0.3068	0.762339
A3L0F	CD	plasma	4	exm415954	103188709	A	ADD	314	0.003965	1.02	0.3087	0.762339
A2F	UC	plasma	4	exm415954	103188709	A	ADD	196	0.01141	1.018	0.3099	0.762339
H5N4F1	UC	plasma	4	exm415954	103188709	A	ADD	196	0.001453	1.015	0.3113	0.762339
A2GL	IBDU	plasma	4	exm415954	103188709	A	ADD	27	0.004665	1.031	0.3125	0.762339
H4N4	HC	plasma	4	exm415954	103188709	A	ADD	101	-0.0001396	-1.01	0.3147	0.762339
A2F0S0B	HC	plasma	4	exm415954	103188709	A	ADD	101	0.01107	1.006	0.317	0.762339
CA4	CD	plasma	4	exm415954	103188709	A	ADD	313	0.0002989	1	0.318	0.762339
MM	HC	plasma	4	exm415954	103188709	A	ADD	101	-0.03666	-1.003	0.3182	0.762339
A3F0GL	IBDU	plasma	4	exm415954	103188709	A	ADD	27	0.01864	1.017	0.319	0.762339
TA2FS0	IBDU	plasma	4	exm415954	103188709	A	ADD	27	0.0148	1.012	0.3211	0.762339
H3N3E1	HC	plasma	4	exm415954	103188709	A	ADD	101	7.71e-05	0.9958	0.3218	0.762339
TC	CD	plasma	4	exm415954	103188709	A	ADD	314	-0.000636	-0.9917	0.3221	0.762339
H6N2	UC	plasma	4	exm415954	103188709	A	ADD	196	0.000301	0.9916	0.3226	0.762339
H5N5E1	CD	plasma	4	exm415954	103188709	A	ADD	312	0.0001592	0.9905	0.3227	0.762339
A2LF	CD	plasma	4	exm415954	103188709	A	ADD	314	-0.007627	-0.9893	0.3233	0.762339
CF	UC	plasma	4	exm415954	103188709	A	ADD	196	0.01046	0.9874	0.3247	0.762339
CS	IBDU	plasma	4	exm415954	103188709	A	ADD	27	-0.01576	-0.9977	0.328	0.767861
IgG1_H4N5	CD	IgG	4	exm415954	103188709	A	ADD	314	-0.000282	-0.9638	0.3359	0.770873
A2SG	HC	plasma	4	exm415954	103188709	A	ADD	101	-0.0003541	-0.9771	0.3309	0.770873
THy	CD	plasma	4	exm415954	103188709	A	ADD	314	0.0001533	0.9671	0.3342	0.770873
TM	HC	plasma	4	exm415954	103188709	A	ADD	101	-0.001328	-0.9692	0.3348	0.770873
H3N5F1	UC	plasma	4	exm415954	103188709	A	ADD	196	0.0004572	0.9666	0.335	0.770873
A2FG	HC	plasma	4	exm415954	103188709	A	ADD	101	0.009696	0.9674	0.3357	0.770873
H5N4F2E1	HC	plasma	4	exm415954	103188709	A	ADD	101	5.54e-05	0.9655	0.3367	0.770873
A2L0F	UC	plasma	4	exm415954	103188709	A	ADD	196	0.01151	0.9626	0.3369	0.770873
A2GS	IBDU	plasma	4	exm415954	103188709	A	ADD	27	-0.01458	-0.9769	0.338	0.771211
H5N5F1	IBDU	plasma	4	exm415954	103188709	A	ADD	27	0.0006038	0.9713	0.3407	0.775188
A3GE	UC	plasma	4	exm415954	103188709	A	ADD	196	-0.003596	-0.9504	0.3431	0.778462
IgG23_H4N5F1S1	CON	IgG	4	exm415954	103188709	A	ADD	99	-0.0001361	-0.9504	0.3443	0.779003
IgG4_H5N5F1S1	CD	IgG	4	exm415954	103188709	A	ADD	300	-0.0003501	-0.9394	0.3483	0.779459
IgG4_agal	UC	IgG	4	exm415954	103188709	A	ADD	181	-0.01622	-0.9345	0.3513	0.779459
IgG4_H3N4F1	UC	IgG	4	exm415954	103188709	A	ADD	181	-0.01622	-0.9345	0.3513	0.779459
H4N3F1E1	HC	plasma	4	exm415954	103188709	A	ADD	101	2.79e-05	0.9437	0.3476	0.779459
H6N5E2L1	IBDU	plasma	4	exm415954	103188709	A	ADD	27	0.00815	0.9572	0.3476	0.779459
H4N5	HC	plasma	4	exm415954	103188709	A	ADD	101	-4.75e-05	-0.9411	0.349	0.779459
A2B	IBDU	plasma	4	exm415954	103188709	A	ADD	27	0.008103	0.9491	0.3517	0.779459
A2S0G	UC	plasma	4	exm415954	103188709	A	ADD	196	-0.01405	-0.9326	0.3522	0.779459
IgG23_monogal	UC	IgG	4	exm415954	103188709	A	ADD	189	0.00415	0.9285	0.3543	0.78197
IgG23_H4N5F1S1	UC	IgG	4	exm415954	103188709	A	ADD	188	-7.59e-05	-0.9252	0.356	0.783587
H5N4L1	HC	plasma	4	exm415954	103188709	A	ADD	101	0.0001443	0.9198	0.3599	0.789422
A2L	CD	plasma	4	exm415954	103188709	A	ADD	312	0.0009917	0.9155	0.3606	0.789422
IgG23_digal	CD	IgG	4	exm415954	103188709	A	ADD	314	0.007992	0.9078	0.3647	0.79289
H6N3E1	HC	plasma	4	exm415954	103188709	A	ADD	101	-0.0001426	-0.9114	0.3643	0.79289
CA1	UC	plasma	4	exm415954	103188709	A	ADD	196	0.0002016	0.9076	0.3652	0.79289
CA4	HC	plasma	4	exm415954	103188709	A	ADD	101	0.000398	0.908	0.3661	0.79289
IgG23_A2GS	CON	IgG	4	exm415954	103188709	A	ADD	100	0.004178	0.9018	0.3694	0.797904
IgG23_H3N4F1	CON	IgG	4	exm415954	103188709	A	ADD	100	0.01682	0.8976	0.3716	0.798459
IgG1_agal	CD	IgG	4	exm415954	103188709	A	ADD	314	-0.008973	-0.891	0.3736	0.798459
A2F0G	UC	plasma	4	exm415954	103188709	A	ADD	196	-0.0002714	-0.8941	0.3724	0.798459
A2F0B	UC	plasma	4	exm415954	103188709	A	ADD	195	-0.0005545	-0.8919	0.3735	0.798459
H5N4F1E1	IBDU	plasma	4	exm415954	103188709	A	ADD	27	-0.003806	-0.9034	0.3749	0.799129
IgG1_H5N4S1	UC	IgG	4	exm415954	103188709	A	ADD	189	0.001013	0.885	0.3773	0.801682
IgG23_A2FGS	CON	IgG	4	exm415954	103188709	A	ADD	100	0.004176	0.8788	0.3817	0.801682
IgG1_A2B	CON	IgG	4	exm415954	103188709	A	ADD	101	-0.004695	-0.8686	0.3872	0.801682
IgG1_A2FB	CON	IgG	4	exm415954	103188709	A	ADD	101	-0.00486	-0.8395	0.4032	0.801682
A2FS0G	UC	plasma	4	exm415954	103188709	A	ADD	196	-0.01349	-0.8825	0.3786	0.801682
TC	UC	plasma	4	exm415954	103188709	A	ADD	196	-0.001154	-0.877	0.3816	0.801682
H6N5E1L2	UC	plasma	4	exm415954	103188709	A	ADD	195	-0.0007109	-0.8752	0.3825	0.801682
H7N6E1L3	HC	plasma	4	exm415954	103188709	A	ADD	101	0.0001146	0.8759	0.3832	0.801682
H7N6E1L2	UC	plasma	4	exm415954	103188709	A	ADD	196	-0.0001126	-0.8721	0.3843	0.801682
TM	CD	plasma	4	exm415954	103188709	A	ADD	314	0.0004604	0.8703	0.3848	0.801682
A2F0E	UC	plasma	4	exm415954	103188709	A	ADD	196	-0.002974	-0.8679	0.3865	0.801682
A2EF	IBDU	plasma	4	exm415954	103188709	A	ADD	27	-0.01444	-0.8807	0.3868	0.801682
H5N5F1E1L1	CD	plasma	4	exm415954	103188709	A	ADD	314	2.04e-05	0.8598	0.3906	0.801682
H5N4E2	UC	plasma	4	exm415954	103188709	A	ADD	196	-0.007387	-0.8594	0.3912	0.801682
A3Fa	HC	plasma	4	exm415954	103188709	A	ADD	101	-0.0008216	-0.8606	0.3916	0.801682
A2S0F	HC	plasma	4	exm415954	103188709	A	ADD	101	0.002862	0.8603	0.3917	0.801682
CB	IBDU	plasma	4	exm415954	103188709	A	ADD	27	0.006878	0.8703	0.3924	0.801682
H8N2	UC	plasma	4	exm415954	103188709	A	ADD	196	0.0001645	0.8507	0.396	0.801682
H3N4F1	IBDU	plasma	4	exm415954	103188709	A	ADD	27	0.005673	0.8609	0.3975	0.801682
H6N5F1E1L2	IBDU	plasma	4	exm415954	103188709	A	ADD	27	-0.000634	-0.86	0.398	0.801682
CG	HC	plasma	4	exm415954	103188709	A	ADD	101	0.001473	0.8465	0.3993	0.801682
H7N2	UC	plasma	4	exm415954	103188709	A	ADD	194	9.14e-05	0.8435	0.4	0.801682
A2SF	CD	plasma	4	exm415954	103188709	A	ADD	312	0.003865	0.8423	0.4003	0.801682
H6N3E1	CD	plasma	4	exm415954	103188709	A	ADD	314	5.65e-05	0.8421	0.4004	0.801682
H5N4E1	HC	plasma	4	exm415954	103188709	A	ADD	101	0.002297	0.8424	0.4016	0.801682
A4F0GS	HC	plasma	4	exm415954	103188709	A	ADD	101	-0.003055	-0.8418	0.4019	0.801682
A3FGE	UC	plasma	4	exm415954	103188709	A	ADD	196	0.003669	0.8389	0.4026	0.801682
A2SF	IBDU	plasma	4	exm415954	103188709	A	ADD	27	-0.0142	-0.8491	0.4039	0.801682
H6N5E1L1	UC	plasma	4	exm415954	103188709	A	ADD	195	-0.0003922	-0.835	0.4048	0.801682
H6N5F1E3	HC	plasma	4	exm415954	103188709	A	ADD	100	9.89e-05	0.8255	0.4111	0.812173
A2FS	UC	plasma	4	exm415954	103188709	A	ADD	196	-0.0115	-0.8211	0.4126	0.813153
IgG1_H5N5F1S1	UC	IgG	4	exm415954	103188709	A	ADD	189	0.0002119	0.805	0.4218	0.815158
A2F0GE	UC	plasma	4	exm415954	103188709	A	ADD	196	-0.002752	-0.8145	0.4163	0.815158
A2B	CD	plasma	4	exm415954	103188709	A	ADD	313	0.001934	0.8137	0.4164	0.815158
H5N4F1E1L1	UC	plasma	4	exm415954	103188709	A	ADD	195	0.0006838	0.8118	0.4179	0.815158
H7N6E2L2	UC	plasma	4	exm415954	103188709	A	ADD	195	-0.000144	-0.8086	0.4197	0.815158
H6N5E2L1	HC	plasma	4	exm415954	103188709	A	ADD	101	0.002867	0.8059	0.4222	0.815158
H7N2	HC	plasma	4	exm415954	103188709	A	ADD	100	-0.000102	-0.8024	0.4242	0.815158
H6N3	UC	plasma	4	exm415954	103188709	A	ADD	196	6.9e-05	0.8005	0.4244	0.815158
CA4	UC	plasma	4	exm415954	103188709	A	ADD	195	-0.000435	-0.7993	0.4251	0.815158
H7N6E2L1	UC	plasma	4	exm415954	103188709	A	ADD	196	-5.93e-05	-0.7976	0.4261	0.815158
H5N5F1	HC	plasma	4	exm415954	103188709	A	ADD	101	-0.0002034	-0.799	0.4262	0.815158
H9N2	UC	plasma	4	exm415954	103188709	A	ADD	196	0.0003087	0.7967	0.4266	0.815158
H6N5F1L2	CD	plasma	4	exm415954	103188709	A	ADD	314	2.13e-05	0.7958	0.4267	0.815158
H6N5E1L2	IBDU	plasma	4	exm415954	103188709	A	ADD	27	0.001166	0.8057	0.428	0.815718
IgG1_H5N4S1	CD	IgG	4	exm415954	103188709	A	ADD	314	0.0006334	0.7852	0.4329	0.817503
IgG23_H5N5F1	CD	IgG	4	exm415954	103188709	A	ADD	314	0.0005732	0.7777	0.4373	0.817503
IgG1_monogal	CON	IgG	4	exm415954	103188709	A	ADD	101	0.004203	0.7701	0.4431	0.817503
IgG1_H4N4S1	CON	IgG	4	exm415954	103188709	A	ADD	101	0.0002122	0.7678	0.4445	0.817503
IgG23_agal	CON	IgG	4	exm415954	103188709	A	ADD	100	0.01558	0.7676	0.4446	0.817503
IgG4_H5N4F1	UC	IgG	4	exm415954	103188709	A	ADD	181	0.005316	0.7637	0.446	0.817503
IgG23_H4N4F1	CD	IgG	4	exm415954	103188709	A	ADD	314	0.002055	0.7621	0.4466	0.817503
IgG1_A2F0S	CON	IgG	4	exm415954	103188709	A	ADD	101	0.003891	0.742	0.4599	0.817503
IgG1_H3N4F1	CD	IgG	4	exm415954	103188709	A	ADD	314	-0.00627	-0.7372	0.4616	0.817503
IgG1_H5N4	CON	IgG	4	exm415954	103188709	A	ADD	101	-0.001366	-0.7299	0.4672	0.817503
IgG1_A2FB	CD	IgG	4	exm415954	103188709	A	ADD	314	-0.002535	-0.7261	0.4683	0.817503
IgG4_A2FB	UC	IgG	4	exm415954	103188709	A	ADD	181	0.001217	0.7264	0.4685	0.817503
IgG1_A2B	CD	IgG	4	exm415954	103188709	A	ADD	314	-0.002426	-0.7232	0.4701	0.817503
IgG23_A2F	CON	IgG	4	exm415954	103188709	A	ADD	100	0.002211	0.7213	0.4724	0.817503
IgG1_monogal	UC	IgG	4	exm415954	103188709	A	ADD	189	0.002972	0.7179	0.4737	0.817503
IgG1_H5N4	UC	IgG	4	exm415954	103188709	A	ADD	189	0.001117	0.7176	0.4739	0.817503
IgG1_A2F0G1B	UC	IgG	4	exm415954	103188709	A	ADD	189	0.004917	0.7125	0.4771	0.817503
A2FS	HC	plasma	4	exm415954	103188709	A	ADD	101	0.0115	0.7921	0.4302	0.817503
H5N2	CD	plasma	4	exm415954	103188709	A	ADD	314	8.48e-05	0.7803	0.4358	0.817503
A2F0GL	HC	plasma	4	exm415954	103188709	A	ADD	101	0.001532	0.7784	0.4382	0.817503
H6N5F1E2	UC	plasma	4	exm415954	103188709	A	ADD	195	-8.28e-05	-0.7753	0.4391	0.817503
H5N5	UC	plasma	4	exm415954	103188709	A	ADD	196	2.91e-05	0.7745	0.4396	0.817503
A2F0L	HC	plasma	4	exm415954	103188709	A	ADD	101	0.001515	0.7732	0.4413	0.817503
A2LF	UC	plasma	4	exm415954	103188709	A	ADD	196	0.009707	0.7697	0.4424	0.817503
A4F0GE	UC	plasma	4	exm415954	103188709	A	ADD	196	0.002285	0.7642	0.4457	0.817503
A2EF	CD	plasma	4	exm415954	103188709	A	ADD	312	0.003493	0.7625	0.4464	0.817503
A4F0GE	IBDU	plasma	4	exm415954	103188709	A	ADD	27	-0.005869	-0.7716	0.4476	0.817503
A3L0F	UC	plasma	4	exm415954	103188709	A	ADD	196	0.005672	0.7593	0.4486	0.817503
A2FSB	IBDU	plasma	4	exm415954	103188709	A	ADD	27	0.01843	0.7685	0.4494	0.817503
A2FE	HC	plasma	4	exm415954	103188709	A	ADD	101	0.01017	0.7564	0.4512	0.817503
H5N5E1Ac1	IBDU	plasma	4	exm415954	103188709	A	ADD	27	-0.0001362	-0.7627	0.4528	0.817503
H5N5E1	UC	plasma	4	exm415954	103188709	A	ADD	196	-0.0002059	-0.7472	0.4558	0.817503
A3EF	UC	plasma	4	exm415954	103188709	A	ADD	196	0.0175	0.7395	0.4605	0.817503
A3F	UC	plasma	4	exm415954	103188709	A	ADD	196	0.01734	0.7392	0.4607	0.817503
A2F0S	HC	plasma	4	exm415954	103188709	A	ADD	101	-0.001997	-0.7397	0.4612	0.817503
H9N2	CD	plasma	4	exm415954	103188709	A	ADD	314	0.0001356	0.7272	0.4676	0.817503
H3N4F1	HC	plasma	4	exm415954	103188709	A	ADD	101	-0.001029	-0.7268	0.4691	0.817503
A2F0GS	HC	plasma	4	exm415954	103188709	A	ADD	101	-0.001839	-0.7254	0.4699	0.817503
A2FE	UC	plasma	4	exm415954	103188709	A	ADD	196	-0.00902	-0.7234	0.4703	0.817503
A2F0G	HC	plasma	4	exm415954	103188709	A	ADD	101	-0.0002336	-0.7241	0.4707	0.817503
H6N5F1E2	HC	plasma	4	exm415954	103188709	A	ADD	101	8.1e-05	0.724	0.4708	0.817503
H4N5F1E1	CD	plasma	4	exm415954	103188709	A	ADD	311	-7.6e-05	-0.7205	0.4718	0.817503
H5N5F1E1	CD	plasma	4	exm415954	103188709	A	ADD	313	0.0005563	0.72	0.4721	0.817503
H5N4F1L1	HC	plasma	4	exm415954	103188709	A	ADD	101	-0.0001786	-0.7174	0.4748	0.817503
A3LF	UC	plasma	4	exm415954	103188709	A	ADD	196	0.02232	0.7149	0.4755	0.817503
A2SG	UC	plasma	4	exm415954	103188709	A	ADD	196	-0.0002771	-0.7103	0.4784	0.817503
CA2	HC	plasma	4	exm415954	103188709	A	ADD	101	-0.004456	-0.7113	0.4786	0.817503
H5N4F2E1	UC	plasma	4	exm415954	103188709	A	ADD	196	3.21e-05	0.7098	0.4787	0.817503
H6N3E1	UC	plasma	4	exm415954	103188709	A	ADD	196	-9.7e-05	-0.7091	0.4791	0.817503
H5N4E1L1	HC	plasma	4	exm415954	103188709	A	ADD	101	0.00186	0.7099	0.4794	0.817503
H7N6E2L1	IBDU	plasma	4	exm415954	103188709	A	ADD	27	0.0001043	0.7107	0.4838	0.823273
IgG23_H4N4F1	UC	IgG	4	exm415954	103188709	A	ADD	189	0.002664	0.6961	0.4872	0.82559
H7N6E1L2	IBDU	plasma	4	exm415954	103188709	A	ADD	27	0.0001736	0.7067	0.4863	0.82559
A2SB	UC	plasma	4	exm415954	103188709	A	ADD	195	-0.00224	-0.6858	0.4937	0.834858
IgG1_H5N5F1S1	CON	IgG	4	exm415954	103188709	A	ADD	101	-0.0002599	-0.68	0.4981	0.838737
A3FGL	CD	plasma	4	exm415954	103188709	A	ADD	314	-0.001198	-0.6778	0.4984	0.838737
A4F0GS	CD	plasma	4	exm415954	103188709	A	ADD	314	0.001632	0.6766	0.4991	0.838737
IgG23_A2B	CD	IgG	4	exm415954	103188709	A	ADD	314	0.002222	0.6694	0.5037	0.838951
IgG1_H5N4F1	CD	IgG	4	exm415954	103188709	A	ADD	314	0.00318	0.6663	0.5057	0.838951
IgG1_H5N5F1	CON	IgG	4	exm415954	103188709	A	ADD	101	-0.0009208	-0.6616	0.5097	0.838951
IgG4_H5N4F1S2	UC	IgG	4	exm415954	103188709	A	ADD	181	0.0004497	0.6483	0.5176	0.838951
IgG1_H4N4F1	UC	IgG	4	exm415954	103188709	A	ADD	189	0.002651	0.6468	0.5186	0.838951
IgG23_A2G	CON	IgG	4	exm415954	103188709	A	ADD	100	-0.01139	-0.6477	0.5187	0.838951
IgG1_monogal	CD	IgG	4	exm415954	103188709	A	ADD	314	-0.002032	-0.6458	0.5189	0.838951
IgG23_A2FG	CON	IgG	4	exm415954	103188709	A	ADD	100	-0.01134	-0.6418	0.5225	0.838951
IgG23_H5N4F1	CON	IgG	4	exm415954	103188709	A	ADD	100	-0.004802	-0.6323	0.5286	0.838951
A2L	IBDU	plasma	4	exm415954	103188709	A	ADD	27	0.003105	0.6793	0.5032	0.838951
A1EF	UC	plasma	4	exm415954	103188709	A	ADD	195	0.004263	0.6664	0.506	0.838951
CA3	HC	plasma	4	exm415954	103188709	A	ADD	101	0.004006	0.6672	0.5062	0.838951
A2SF	UC	plasma	4	exm415954	103188709	A	ADD	195	0.004678	0.6633	0.5079	0.838951
H4N3E1	IBDU	plasma	4	exm415954	103188709	A	ADD	27	0.0001717	0.6715	0.508	0.838951
H6N5F1L2	IBDU	plasma	4	exm415954	103188709	A	ADD	27	7.57e-05	0.6672	0.5107	0.838951
H5N3E1	UC	plasma	4	exm415954	103188709	A	ADD	196	8.08e-05	0.6466	0.5187	0.838951
H5N5F1E1	UC	plasma	4	exm415954	103188709	A	ADD	195	-0.0007357	-0.6449	0.5197	0.838951
H5N4E2	HC	plasma	4	exm415954	103188709	A	ADD	101	-0.005639	-0.642	0.5223	0.838951
H5N5F1E2	HC	plasma	4	exm415954	103188709	A	ADD	101	0.001167	0.6411	0.5229	0.838951
CS	HC	plasma	4	exm415954	103188709	A	ADD	101	0.004072	0.6399	0.5237	0.838951
A2FGE	HC	plasma	4	exm415954	103188709	A	ADD	101	0.008395	0.6394	0.524	0.838951
H4N5	CD	plasma	4	exm415954	103188709	A	ADD	314	1.52e-05	0.6376	0.5242	0.838951
A2L	HC	plasma	4	exm415954	103188709	A	ADD	101	0.001286	0.6374	0.5253	0.838951
H6N5F1E1L2	UC	plasma	4	exm415954	103188709	A	ADD	194	-0.0001698	-0.6354	0.526	0.838951
A2F0B	CD	plasma	4	exm415954	103188709	A	ADD	311	0.0002757	0.6344	0.5263	0.838951
CA1	HC	plasma	4	exm415954	103188709	A	ADD	100	0.0001522	0.6348	0.527	0.838951
A2FGS	HC	plasma	4	exm415954	103188709	A	ADD	101	0.008707	0.6321	0.5288	0.838951
H10N2	UC	plasma	4	exm415954	103188709	A	ADD	195	4.17e-05	0.63	0.5294	0.838951
CFa	UC	plasma	4	exm415954	103188709	A	ADD	194	7.62e-05	0.6291	0.53	0.838951
H5N5E1Ac1	CD	plasma	4	exm415954	103188709	A	ADD	314	2.94e-05	0.6282	0.5303	0.838951
A2EF	UC	plasma	4	exm415954	103188709	A	ADD	195	0.004372	0.6259	0.5322	0.840316
A2E0F	CD	plasma	4	exm415954	103188709	A	ADD	313	0.002467	0.623	0.5337	0.841045
IgG23_H4N5F1S1	CD	IgG	4	exm415954	103188709	A	ADD	312	3.94e-05	0.6204	0.5354	0.84181
IgG1_H3N4	CD	IgG	4	exm415954	103188709	A	ADD	312	-0.0004161	-0.6125	0.5407	0.84181
A3GL	UC	plasma	4	exm415954	103188709	A	ADD	196	-0.003215	-0.6193	0.5364	0.84181
A3F0GL	HC	plasma	4	exm415954	103188709	A	ADD	101	0.004525	0.6153	0.5398	0.84181
A2FSB	CD	plasma	4	exm415954	103188709	A	ADD	314	-0.003716	-0.6134	0.5401	0.84181
H5N4F1L1	UC	plasma	4	exm415954	103188709	A	ADD	196	0.0001455	0.6109	0.542	0.84181
H4N5F1E1	UC	plasma	4	exm415954	103188709	A	ADD	195	-0.0001402	-0.6103	0.5424	0.84181
A2F0B	IBDU	plasma	4	exm415954	103188709	A	ADD	27	0.0007058	0.6175	0.5425	0.84181
A2FL	UC	plasma	4	exm415954	103188709	A	ADD	196	-0.002669	-0.6074	0.5443	0.842989
TA2FS0	HC	plasma	4	exm415954	103188709	A	ADD	101	-0.003637	-0.6065	0.5456	0.843389
H5N4F1L2	UC	plasma	4	exm415954	103188709	A	ADD	196	0.0001832	0.6027	0.5474	0.84456
H6N5F1E2L1	UC	plasma	4	exm415954	103188709	A	ADD	195	-0.001596	-0.6001	0.5492	0.845658
H5N5	IBDU	plasma	4	exm415954	103188709	A	ADD	27	4.58e-05	0.6057	0.5502	0.845658
IgG23_A2FB	CD	IgG	4	exm415954	103188709	A	ADD	314	0.002034	0.5942	0.5528	0.84578
IgG1_H3N5F1	CON	IgG	4	exm415954	103188709	A	ADD	101	-0.001731	-0.5935	0.5542	0.84578
H6N5E1L2	CD	plasma	4	exm415954	103188709	A	ADD	311	0.0002646	0.5917	0.5545	0.84578
H6N5E1	CD	plasma	4	exm415954	103188709	A	ADD	314	0.0001038	0.5908	0.5551	0.84578
H5N5E2	HC	plasma	4	exm415954	103188709	A	ADD	101	4.53e-05	0.5916	0.5555	0.84578
IgG23_H5N4F1	CD	IgG	4	exm415954	103188709	A	ADD	314	0.002671	0.5797	0.5625	0.849318
IgG1_A2G2F	CD	IgG	4	exm415954	103188709	A	ADD	314	0.002328	0.5646	0.5727	0.849318
IgG23_H4N4F1S1	UC	IgG	4	exm415954	103188709	A	ADD	189	0.0008024	0.5639	0.5735	0.849318
IgG1_H4N4	CD	IgG	4	exm415954	103188709	A	ADD	313	-0.0007126	-0.5628	0.574	0.849318
IgG1_A2F0G1B	CD	IgG	4	exm415954	103188709	A	ADD	314	-0.002844	-0.5622	0.5744	0.849318
A2GL	HC	plasma	4	exm415954	103188709	A	ADD	101	0.001187	0.5832	0.5611	0.849318
H10N2	HC	plasma	4	exm415954	103188709	A	ADD	101	-3.41e-05	-0.5772	0.5651	0.849318
A2F0SB	CD	plasma	4	exm415954	103188709	A	ADD	311	0.0002218	0.5681	0.5704	0.849318
A3EF	HC	plasma	4	exm415954	103188709	A	ADD	101	-0.01511	-0.569	0.5706	0.849318
A3GL	CD	plasma	4	exm415954	103188709	A	ADD	314	0.001528	0.5667	0.5713	0.849318
A3L0F	HC	plasma	4	exm415954	103188709	A	ADD	101	-0.004468	-0.568	0.5713	0.849318
A3F	HC	plasma	4	exm415954	103188709	A	ADD	101	-0.01493	-0.5671	0.5719	0.849318
A4F0GL	UC	plasma	4	exm415954	103188709	A	ADD	196	-0.003489	-0.5663	0.5719	0.849318
A2FL	IBDU	plasma	4	exm415954	103188709	A	ADD	27	-0.0057	-0.5713	0.5729	0.849318
A2G	HC	plasma	4	exm415954	103188709	A	ADD	101	0.002024	0.5655	0.573	0.849318
A2Fa	UC	plasma	4	exm415954	103188709	A	ADD	196	2.91e-05	0.5623	0.5746	0.849318
IgG4_H5N4F1	CD	IgG	4	exm415954	103188709	A	ADD	303	0.003194	0.5593	0.5764	0.850426
H5N5E1	HC	plasma	4	exm415954	103188709	A	ADD	101	-0.0001832	-0.5571	0.5787	0.851897
H5N4F1L1	IBDU	plasma	4	exm415954	103188709	A	ADD	27	-0.0003455	-0.5615	0.5795	0.851897
IgG23_H3N4	CON	IgG	4	exm415954	103188709	A	ADD	100	-0.0004325	-0.5518	0.5824	0.854609
A1F0	UC	plasma	4	exm415954	103188709	A	ADD	195	-0.003619	-0.5485	0.584	0.855407
A3GS	HC	plasma	4	exm415954	103188709	A	ADD	101	-0.002131	-0.5473	0.5854	0.85591
H5N5F1E1	IBDU	plasma	4	exm415954	103188709	A	ADD	27	-0.001949	-0.5481	0.5885	0.858367
H4N5E1	IBDU	plasma	4	exm415954	103188709	A	ADD	27	7.95e-05	0.5471	0.5892	0.858367
IgG1_H4N4S1	UC	IgG	4	exm415954	103188709	A	ADD	189	0.0001037	0.534	0.594	0.863806
A3GL	HC	plasma	4	exm415954	103188709	A	ADD	101	0.002305	0.5309	0.5966	0.865352
H5N4L2	UC	plasma	4	exm415954	103188709	A	ADD	196	-8.5e-05	-0.5293	0.5972	0.865352
IgG23_A2F0GS	UC	IgG	4	exm415954	103188709	A	ADD	189	-0.002597	-0.525	0.6002	0.868146
H6N5F1E1L1	IBDU	plasma	4	exm415954	103188709	A	ADD	27	-0.000165	-0.5284	0.6019	0.869053
IgG1_A2B	UC	IgG	4	exm415954	103188709	A	ADD	189	-0.002273	-0.5173	0.6056	0.869306
IgG23_H5N4S1	CON	IgG	4	exm415954	103188709	A	ADD	100	-0.0003128	-0.5148	0.6079	0.869306
IgG1_A2FB	UC	IgG	4	exm415954	103188709	A	ADD	189	-0.002364	-0.5126	0.6088	0.869306
IgG4_H5N5F1S1	UC	IgG	4	exm415954	103188709	A	ADD	181	0.0002473	0.5104	0.6104	0.869306
IgG1_A2G1F	CON	IgG	4	exm415954	103188709	A	ADD	101	0.00375	0.5052	0.6145	0.869306
H7N6E2L2	CD	plasma	4	exm415954	103188709	A	ADD	313	5.02e-05	0.5181	0.6048	0.869306
H6N5E2	CD	plasma	4	exm415954	103188709	A	ADD	314	-8.32e-05	-0.5175	0.6052	0.869306
H6N3	IBDU	plasma	4	exm415954	103188709	A	ADD	27	-9.52e-05	-0.5159	0.6104	0.869306
A2S0F	CD	plasma	4	exm415954	103188709	A	ADD	314	-0.0008107	-0.5084	0.6115	0.869306
H6N2	HC	plasma	4	exm415954	103188709	A	ADD	100	-0.0001702	-0.5044	0.6151	0.869306
H9N2	IBDU	plasma	4	exm415954	103188709	A	ADD	27	-0.0004977	-0.5091	0.6151	0.869306
A3LF	HC	plasma	4	exm415954	103188709	A	ADD	101	-0.0178	-0.502	0.6168	0.869306
A2FSG	HC	plasma	4	exm415954	103188709	A	ADD	101	0.0006433	0.5016	0.617	0.869306
H6N5F2E2L1	UC	plasma	4	exm415954	103188709	A	ADD	194	5.82e-05	0.5008	0.6171	0.869306
H3N3E1	UC	plasma	4	exm415954	103188709	A	ADD	196	-2.98e-05	-0.496	0.6204	0.872437
IgG1_A2F0G	CON	IgG	4	exm415954	103188709	A	ADD	101	-0.005914	-0.4896	0.6255	0.876566
H5N3E1	CD	plasma	4	exm415954	103188709	A	ADD	314	3.03e-05	0.4896	0.6248	0.876566
H8N2	HC	plasma	4	exm415954	103188709	A	ADD	101	-0.0001088	-0.4866	0.6276	0.87799
IgG1_H5N5F1	UC	IgG	4	exm415954	103188709	A	ADD	189	0.0005128	0.4797	0.632	0.881241
IgG23_A2F0G	UC	IgG	4	exm415954	103188709	A	ADD	189	0.004912	0.4796	0.6321	0.881241
IgG1_H4N5F1	CON	IgG	4	exm415954	103188709	A	ADD	101	-0.001506	-0.4701	0.6393	0.886978
A2F0SB	IBDU	plasma	4	exm415954	103188709	A	ADD	27	0.0004703	0.4772	0.6374	0.886978
A2SB	HC	plasma	4	exm415954	103188709	A	ADD	101	0.002115	0.4699	0.6395	0.886978
H5N4L2	HC	plasma	4	exm415954	103188709	A	ADD	101	-8.67e-05	-0.4644	0.6434	0.890862
A3F0GL	UC	plasma	4	exm415954	103188709	A	ADD	196	-0.00379	-0.4606	0.6456	0.892382
IgG1_H5N4F1S2	CON	IgG	4	exm415954	103188709	A	ADD	101	0.0001218	0.4581	0.6479	0.892515
H5N4F1L2	IBDU	plasma	4	exm415954	103188709	A	ADD	27	0.0003328	0.4629	0.6475	0.892515
IgG1_A2GS	CON	IgG	4	exm415954	103188709	A	ADD	101	0.001727	0.4522	0.6521	0.893318
IgG23_H3N4F1	UC	IgG	4	exm415954	103188709	A	ADD	189	-0.00524	-0.4489	0.654	0.893318
A3FGL	UC	plasma	4	exm415954	103188709	A	ADD	196	-0.001581	-0.4544	0.6501	0.893318
A2L	UC	plasma	4	exm415954	103188709	A	ADD	195	-0.0009062	-0.4534	0.6508	0.893318
MM	UC	plasma	4	exm415954	103188709	A	ADD	196	-0.02078	-0.4483	0.6544	0.893318
H7N6E1L3	UC	plasma	4	exm415954	103188709	A	ADD	194	-8.65e-05	-0.4473	0.6551	0.893318
IgG1_A2S	CON	IgG	4	exm415954	103188709	A	ADD	101	0.0017	0.4379	0.6624	0.901755
IgG1_sial	CON	IgG	4	exm415954	103188709	A	ADD	101	0.003269	0.4356	0.6641	0.902552
H5N4F1E2	HC	plasma	4	exm415954	103188709	A	ADD	101	0.001125	0.4295	0.6685	0.90701
A2EF	HC	plasma	4	exm415954	103188709	A	ADD	101	0.003734	0.4248	0.6719	0.90885
H6N5F1E1	UC	plasma	4	exm415954	103188709	A	ADD	195	-3.35e-05	-0.4239	0.6721	0.90885
IgG1_H5N5F1	CD	IgG	4	exm415954	103188709	A	ADD	314	0.0003206	0.4192	0.6754	0.910273
IgG23_H4N4	CON	IgG	4	exm415954	103188709	A	ADD	100	-0.0004885	-0.42	0.6754	0.910273
IgG23_agal	UC	IgG	4	exm415954	103188709	A	ADD	189	-0.005687	-0.4131	0.68	0.911217
IgG1_A2F	CON	IgG	4	exm415954	103188709	A	ADD	101	0.00302	0.4129	0.6806	0.911217
H5N4E1L1	UC	plasma	4	exm415954	103188709	A	ADD	195	-0.001112	-0.4159	0.6779	0.911217
MHy	CD	plasma	4	exm415954	103188709	A	ADD	314	0.02822	0.4133	0.6797	0.911217
IgG23_H5N4	CD	IgG	4	exm415954	103188709	A	ADD	314	-0.0001353	-0.4042	0.6864	0.91575
IgG23_H4N4F1S1	CON	IgG	4	exm415954	103188709	A	ADD	100	-0.0007542	-0.4017	0.6888	0.91575
A2SF	HC	plasma	4	exm415954	103188709	A	ADD	101	0.003464	0.4019	0.6887	0.91575
A2B	UC	plasma	4	exm415954	103188709	A	ADD	195	-0.001463	-0.3993	0.6901	0.91575
H5N4L2	CD	plasma	4	exm415954	103188709	A	ADD	314	3.71e-05	0.3984	0.6906	0.91575
H4N5E1	UC	plasma	4	exm415954	103188709	A	ADD	194	-2.26e-05	-0.3978	0.6912	0.91575
H6N5E3	HC	plasma	4	exm415954	103188709	A	ADD	101	0.0004498	0.3974	0.6919	0.91575
IgG23_H5N4S1	CD	IgG	4	exm415954	103188709	A	ADD	314	0.0001164	0.3938	0.694	0.917031
A3FGL	HC	plasma	4	exm415954	103188709	A	ADD	101	0.001657	0.3916	0.6962	0.91844
IgG1_H4N4	CON	IgG	4	exm415954	103188709	A	ADD	101	-0.0009452	-0.3873	0.6993	0.919311
IgG1_H4N4F1S1	CD	IgG	4	exm415954	103188709	A	ADD	314	0.0002274	0.3847	0.7007	0.919311
IgG1_A2G1F	CD	IgG	4	exm415954	103188709	A	ADD	314	0.001567	0.3837	0.7014	0.919311
H4N4F1	IBDU	plasma	4	exm415954	103188709	A	ADD	27	0.002183	0.3909	0.6992	0.919311
IgG1_A2FS	CON	IgG	4	exm415954	103188709	A	ADD	101	0.001457	0.381	0.704	0.920395
IgG23_H6N3F1S1	CON	IgG	4	exm415954	103188709	A	ADD	99	0.0001221	0.3803	0.7045	0.920395
H6N5F2E2L1	HC	plasma	4	exm415954	103188709	A	ADD	100	-3.41e-05	-0.3779	0.7063	0.920952
A3FGE	HC	plasma	4	exm415954	103188709	A	ADD	101	-0.001666	-0.3767	0.7072	0.920952
IgG23_digal	CON	IgG	4	exm415954	103188709	A	ADD	100	-0.005525	-0.3658	0.7153	0.927323
IgG1_A2F0G1B	CON	IgG	4	exm415954	103188709	A	ADD	101	-0.003206	-0.3603	0.7194	0.927323
IgG1_H5N4	CD	IgG	4	exm415954	103188709	A	ADD	314	-0.0003787	-0.3573	0.7211	0.927323
IgG23_A2GS	UC	IgG	4	exm415954	103188709	A	ADD	189	-0.001107	-0.3488	0.7276	0.927323
IgG1_A2G2F	CON	IgG	4	exm415954	103188709	A	ADD	101	0.002642	0.3458	0.7302	0.927323
IgG23_H5N4	UC	IgG	4	exm415954	103188709	A	ADD	187	-0.0001908	-0.3422	0.7326	0.927323
IgG1_A2FGS	CON	IgG	4	exm415954	103188709	A	ADD	101	0.001316	0.3424	0.7327	0.927323
H7N6E2L2	IBDU	plasma	4	exm415954	103188709	A	ADD	27	-0.0001379	-0.3696	0.7148	0.927323
CF	IBDU	plasma	4	exm415954	103188709	A	ADD	27	-0.008224	-0.3675	0.7164	0.927323
A2F0L	UC	plasma	4	exm415954	103188709	A	ADD	195	-0.0007552	-0.3585	0.7204	0.927323
A2F0GL	UC	plasma	4	exm415954	103188709	A	ADD	195	-0.0007468	-0.3534	0.7242	0.927323
H5N5	HC	plasma	4	exm415954	103188709	A	ADD	101	-1.23e-05	-0.3514	0.726	0.927323
H6N5E1L1	CD	plasma	4	exm415954	103188709	A	ADD	314	9.34e-05	0.3492	0.7272	0.927323
H7N6E2L2	HC	plasma	4	exm415954	103188709	A	ADD	101	4.61e-05	0.3492	0.7276	0.927323
H6N5F1E1L1	UC	plasma	4	exm415954	103188709	A	ADD	194	-4.96e-05	-0.3479	0.7283	0.927323
A2FSB	HC	plasma	4	exm415954	103188709	A	ADD	101	0.004323	0.3456	0.7304	0.927323
A4F0GS	UC	plasma	4	exm415954	103188709	A	ADD	196	-0.001428	-0.3427	0.7322	0.927323
CF	HC	plasma	4	exm415954	103188709	A	ADD	101	-0.003613	-0.3424	0.7327	0.927323
A3FGS	UC	plasma	4	exm415954	103188709	A	ADD	196	0.002007	0.3314	0.7407	0.935986
IgG23_H3N5F1	CON	IgG	4	exm415954	103188709	A	ADD	100	-0.00118	-0.3275	0.744	0.938692
A3FGL	IBDU	plasma	4	exm415954	103188709	A	ADD	27	-0.00218	-0.3207	0.7511	0.945084
H5N5E1	IBDU	plasma	4	exm415954	103188709	A	ADD	27	0.0001604	0.3203	0.7514	0.945084
IgG23_A2FGS	UC	IgG	4	exm415954	103188709	A	ADD	189	-0.0009776	-0.3007	0.764	0.94606
IgG23_H5N4F1S1	UC	IgG	4	exm415954	103188709	A	ADD	189	-0.001283	-0.2987	0.7655	0.94606
IgG23_A2F0S	CON	IgG	4	exm415954	103188709	A	ADD	100	0.001788	0.2982	0.7662	0.94606
IgG23_A2F0S	UC	IgG	4	exm415954	103188709	A	ADD	189	-0.001279	-0.2966	0.7671	0.94606
IgG23_H5N4F1S1	CON	IgG	4	exm415954	103188709	A	ADD	100	0.001761	0.296	0.7678	0.94606
IgG1_H5N4F1	CON	IgG	4	exm415954	103188709	A	ADD	101	-0.00245	-0.2924	0.7706	0.94606
IgG4_H4N5F1S1	UC	IgG	4	exm415954	103188709	A	ADD	181	-0.0001296	-0.2892	0.7727	0.94606
IgG4_A2G2FB	UC	IgG	4	exm415954	103188709	A	ADD	181	0.000886	0.2886	0.7732	0.94606
CA2	IBDU	plasma	4	exm415954	103188709	A	ADD	27	-0.005234	-0.3159	0.7547	0.94606
H4N5E1	HC	plasma	4	exm415954	103188709	A	ADD	101	-2.29e-05	-0.3089	0.758	0.94606
A2SB	CD	plasma	4	exm415954	103188709	A	ADD	311	0.0006601	0.3083	0.7581	0.94606
A2L0F	IBDU	plasma	4	exm415954	103188709	A	ADD	27	0.008591	0.3113	0.7581	0.94606
A4F0GL	IBDU	plasma	4	exm415954	103188709	A	ADD	27	-0.003657	-0.3108	0.7585	0.94606
H6N5E2L1	CD	plasma	4	exm415954	103188709	A	ADD	314	-0.0007111	-0.3065	0.7594	0.94606
H4N4F1	HC	plasma	4	exm415954	103188709	A	ADD	101	-0.0008239	-0.3042	0.7616	0.94606
H7N6E2L1	CD	plasma	4	exm415954	103188709	A	ADD	314	1.2e-05	0.3026	0.7624	0.94606
CA3	IBDU	plasma	4	exm415954	103188709	A	ADD	27	0.004458	0.2955	0.7701	0.94606
A2FS0G	HC	plasma	4	exm415954	103188709	A	ADD	101	0.004287	0.2901	0.7724	0.94606
IgG1_H3N4	CON	IgG	4	exm415954	103188709	A	ADD	101	0.0003747	0.2856	0.7758	0.947385
IgG23_A2F0G	CON	IgG	4	exm415954	103188709	A	ADD	100	0.003997	0.2799	0.7801	0.947385
H6N5F1E1L1	HC	plasma	4	exm415954	103188709	A	ADD	101	4.34e-05	0.2842	0.7769	0.947385
A2LF	HC	plasma	4	exm415954	103188709	A	ADD	101	-0.003238	-0.2824	0.7783	0.947385
A2GE	HC	plasma	4	exm415954	103188709	A	ADD	101	-0.001636	-0.2789	0.7809	0.947385
A2FSG	UC	plasma	4	exm415954	103188709	A	ADD	196	0.0003754	0.2779	0.7813	0.947385
IgG23_H5N4F1S2	UC	IgG	4	exm415954	103188709	A	ADD	189	-2.76e-05	-0.2734	0.7848	0.94831
IgG1_H4N5F1	CD	IgG	4	exm415954	103188709	A	ADD	314	-0.0004961	-0.2632	0.7926	0.94831
H5N4F1E2	CD	plasma	4	exm415954	103188709	A	ADD	314	0.0003422	0.2736	0.7845	0.94831
H5N4F1E1	HC	plasma	4	exm415954	103188709	A	ADD	101	0.0005251	0.2723	0.7859	0.94831
A2FGL	UC	plasma	4	exm415954	103188709	A	ADD	196	-0.001359	-0.2699	0.7876	0.94831
H6N5F1E3	UC	plasma	4	exm415954	103188709	A	ADD	196	-3.88e-05	-0.2672	0.7896	0.94831
A2S0G	HC	plasma	4	exm415954	103188709	A	ADD	101	0.003825	0.2671	0.7899	0.94831
H5N5F1E2	CD	plasma	4	exm415954	103188709	A	ADD	314	0.0002448	0.2648	0.7914	0.94831
A2F0S0G	IBDU	plasma	4	exm415954	103188709	A	ADD	27	-0.003483	-0.2667	0.7919	0.94831
IgG1_A2F	CD	IgG	4	exm415954	103188709	A	ADD	314	0.0009938	0.2545	0.7993	0.954703
H5N5F1E2	UC	plasma	4	exm415954	103188709	A	ADD	195	-0.0003446	-0.2533	0.8003	0.954703
H5N2	HC	plasma	4	exm415954	103188709	A	ADD	101	4.88e-05	0.2504	0.8028	0.956276
A2FGS	UC	plasma	4	exm415954	103188709	A	ADD	196	-0.003097	-0.2469	0.8052	0.957727
A2E0F	IBDU	plasma	4	exm415954	103188709	A	ADD	27	-0.004435	-0.2469	0.807	0.95846
IgG1_A2F	UC	IgG	4	exm415954	103188709	A	ADD	189	-0.001345	-0.2351	0.8144	0.962753
IgG1_H4N4F1	CD	IgG	4	exm415954	103188709	A	ADD	314	-0.0006468	-0.2326	0.8162	0.962753
IgG1_H5N4F1S1	CON	IgG	4	exm415954	103188709	A	ADD	101	0.0014	0.2273	0.8206	0.962753
IgG23_H4N5F1	UC	IgG	4	exm415954	103188709	A	ADD	189	0.0004131	0.2247	0.8225	0.962753
A2GL	UC	plasma	4	exm415954	103188709	A	ADD	195	-0.0004729	-0.2355	0.814	0.962753
A4F0GL	HC	plasma	4	exm415954	103188709	A	ADD	101	0.001274	0.2345	0.8151	0.962753
A2F0S0B	IBDU	plasma	4	exm415954	103188709	A	ADD	27	-0.006322	-0.2339	0.8169	0.962753
A2FSG	CD	plasma	4	exm415954	103188709	A	ADD	314	0.0001471	0.2256	0.8216	0.962753
H5N4L1	UC	plasma	4	exm415954	103188709	A	ADD	196	3.63e-05	0.2257	0.8217	0.962753
H4N3E1	HC	plasma	4	exm415954	103188709	A	ADD	100	3.79e-05	0.2258	0.8218	0.962753
IgG23_A2G	UC	IgG	4	exm415954	103188709	A	ADD	189	0.002721	0.221	0.8253	0.964636
H3N3E1	IBDU	plasma	4	exm415954	103188709	A	ADD	27	3.08e-05	0.2192	0.8283	0.966748
H4N5F1	UC	plasma	4	exm415954	103188709	A	ADD	195	0.0001305	0.2105	0.8335	0.970487
A2F0S0G	UC	plasma	4	exm415954	103188709	A	ADD	196	0.001099	0.21	0.8339	0.970487
A3F0GS	HC	plasma	4	exm415954	103188709	A	ADD	101	-0.001227	-0.2086	0.8352	0.970605
H5N4F1	IBDU	plasma	4	exm415954	103188709	A	ADD	27	-0.0006786	-0.2085	0.8365	0.970723
A2F0B	HC	plasma	4	exm415954	103188709	A	ADD	101	-0.0001651	-0.2052	0.8379	0.970845
H5N4F1E1	UC	plasma	4	exm415954	103188709	A	ADD	196	0.0003301	0.2021	0.84	0.970845
CF	CD	plasma	4	exm415954	103188709	A	ADD	313	0.001246	0.2018	0.8402	0.970845
IgG1_digal	CON	IgG	4	exm415954	103188709	A	ADD	101	-0.003323	-0.1937	0.8468	0.972
H3N5F1	CD	plasma	4	exm415954	103188709	A	ADD	314	4.34e-05	0.1981	0.8431	0.972
H10N2	CD	plasma	4	exm415954	103188709	A	ADD	314	-7.04e-06	-0.1956	0.845	0.972
A2FL	HC	plasma	4	exm415954	103188709	A	ADD	101	0.001055	0.1961	0.845	0.972
H4N5E1	CD	plasma	4	exm415954	103188709	A	ADD	311	7.78e-06	0.1929	0.8472	0.972
IgG23_A2F0GS	CON	IgG	4	exm415954	103188709	A	ADD	100	0.00138	0.1882	0.8511	0.973716
H6N2	CD	plasma	4	exm415954	103188709	A	ADD	314	3.12e-05	0.1884	0.8507	0.973716
IgG23_H3N5F1	CD	IgG	4	exm415954	103188709	A	ADD	314	-0.0004382	-0.1826	0.8552	0.974372
IgG23_H5N5F1S1	CON	IgG	4	exm415954	103188709	A	ADD	100	4.36e-05	0.1809	0.8568	0.974372
IgG4_H5N5F1	CD	IgG	4	exm415954	103188709	A	ADD	303	-0.0001681	-0.1761	0.8603	0.974372
IgG23_H5N5F1S1	UC	IgG	4	exm415954	103188709	A	ADD	189	2.72e-05	0.1751	0.8612	0.974372
IgG4_A2B0FGS	UC	IgG	4	exm415954	103188709	A	ADD	181	0.0008434	0.1742	0.8619	0.974372
H5N5F1E1L1	UC	plasma	4	exm415954	103188709	A	ADD	196	-7.62e-06	-0.185	0.8534	0.974372
A2S	HC	plasma	4	exm415954	103188709	A	ADD	101	0.001478	0.181	0.8568	0.974372
H6N3	HC	plasma	4	exm415954	103188709	A	ADD	100	-1.75e-05	-0.1797	0.8578	0.974372
A3GL	IBDU	plasma	4	exm415954	103188709	A	ADD	27	0.001605	0.175	0.8625	0.974372
A2FGE	UC	plasma	4	exm415954	103188709	A	ADD	196	-0.001992	-0.1691	0.8659	0.976851
IgG23_H5N5F1	UC	IgG	4	exm415954	103188709	A	ADD	189	-0.0001416	-0.1672	0.8674	0.977182
IgG23_A2FG	UC	IgG	4	exm415954	103188709	A	ADD	189	0.002019	0.1627	0.8709	0.979415
H7N6E1L3	IBDU	plasma	4	exm415954	103188709	A	ADD	27	-5.14e-05	-0.1631	0.8718	0.979415
CB	HC	plasma	4	exm415954	103188709	A	ADD	101	-0.0006285	-0.1573	0.8753	0.981985
A2FB	HC	plasma	4	exm415954	103188709	A	ADD	101	-0.001565	-0.1535	0.8783	0.983988
H6N4E1	CD	plasma	4	exm415954	103188709	A	ADD	313	-2.9e-06	-0.1495	0.8812	0.985873
H5N5F1E1	HC	plasma	4	exm415954	103188709	A	ADD	101	0.0002127	0.1454	0.8847	0.988423
IgG4_H4N4F1	CD	IgG	4	exm415954	103188709	A	ADD	303	-0.0006306	-0.1403	0.8885	0.989938
A2FG	CD	plasma	4	exm415954	103188709	A	ADD	314	0.0008207	0.1413	0.8877	0.989938
THy	IBDU	plasma	4	exm415954	103188709	A	ADD	27	-0.0001157	-0.1366	0.8924	0.992222
A2F	IBDU	plasma	4	exm415954	103188709	A	ADD	27	0.003501	0.1359	0.893	0.992222
IgG1_A2G2F	UC	IgG	4	exm415954	103188709	A	ADD	189	-0.000731	-0.1285	0.8979	0.992222
A3F0GS	IBDU	plasma	4	exm415954	103188709	A	ADD	27	-0.001602	-0.133	0.8953	0.992222
H4N4F1E1	HC	plasma	4	exm415954	103188709	A	ADD	101	-3.07e-05	-0.1309	0.8961	0.992222
H5N3	UC	plasma	4	exm415954	103188709	A	ADD	196	3.25e-06	0.1285	0.8979	0.992222
IgG1_H3N4F1	CON	IgG	4	exm415954	103188709	A	ADD	101	0.002022	0.1268	0.8993	0.992416
A2F0SB	HC	plasma	4	exm415954	103188709	A	ADD	101	-9.08e-05	-0.1241	0.9015	0.99349
IgG23_A2S	CON	IgG	4	exm415954	103188709	A	ADD	100	0.0004541	0.111	0.9118	0.996633
IgG4_monogal	CD	IgG	4	exm415954	103188709	A	ADD	303	0.0005061	0.1011	0.9196	0.996633
IgG1_H5N4S1	CON	IgG	4	exm415954	103188709	A	ADD	101	-0.0001529	-0.09876	0.9215	0.996633
IgG23_A2FS	CON	IgG	4	exm415954	103188709	A	ADD	100	0.000399	0.09815	0.922	0.996633
IgG1_H4N5F1	UC	IgG	4	exm415954	103188709	A	ADD	189	0.0002253	0.09608	0.9236	0.996633
IgG23_A2FB	UC	IgG	4	exm415954	103188709	A	ADD	189	0.000431	0.09436	0.9249	0.996633
IgG23_H6N3F1S1	UC	IgG	4	exm415954	103188709	A	ADD	188	-2e-05	-0.09323	0.9258	0.996633
IgG23_sial	CON	IgG	4	exm415954	103188709	A	ADD	100	0.0007421	0.09243	0.9265	0.996633
H5N4F1L2	HC	plasma	4	exm415954	103188709	A	ADD	101	4.34e-05	0.115	0.9087	0.996633
H6N5F1E1	HC	plasma	4	exm415954	103188709	A	ADD	101	1.03e-05	0.1135	0.9099	0.996633
H4N4F1E1	IBDU	plasma	4	exm415954	103188709	A	ADD	27	-4.85e-05	-0.1131	0.9109	0.996633
H4N5	UC	plasma	4	exm415954	103188709	A	ADD	196	5.61e-06	0.1099	0.9126	0.996633
CB	UC	plasma	4	exm415954	103188709	A	ADD	195	-0.000355	-0.1043	0.917	0.996633
CG	CD	plasma	4	exm415954	103188709	A	ADD	314	-0.0001331	-0.1015	0.9192	0.996633
A2GS	HC	plasma	4	exm415954	103188709	A	ADD	101	-0.0006207	-0.1004	0.9202	0.996633
H5N5F1	UC	plasma	4	exm415954	103188709	A	ADD	195	2.19e-05	0.09509	0.9243	0.996633
H5N4F1E1L1	HC	plasma	4	exm415954	103188709	A	ADD	101	-9.43e-05	-0.09434	0.925	0.996633
A2FGL	HC	plasma	4	exm415954	103188709	A	ADD	101	0.0006083	0.09396	0.9253	0.996633
IgG4_H4N4F1S1	UC	IgG	4	exm415954	103188709	A	ADD	181	0.0001654	0.08191	0.9348	0.9968
IgG1_A2G	CON	IgG	4	exm415954	103188709	A	ADD	101	-0.001318	-0.07541	0.94	0.9968
IgG1_A2FG	CON	IgG	4	exm415954	103188709	A	ADD	101	-0.001272	-0.07154	0.9431	0.9968
IgG1_H6N3F1S1	UC	IgG	4	exm415954	103188709	A	ADD	188	7.4e-06	0.06658	0.947	0.9968
IgG4_A2FGS	UC	IgG	4	exm415954	103188709	A	ADD	181	0.0002961	0.06251	0.9502	0.9968
IgG1_H4N4F1S1	UC	IgG	4	exm415954	103188709	A	ADD	189	5.16e-05	0.05689	0.9547	0.9968
IgG23_A2B	UC	IgG	4	exm415954	103188709	A	ADD	189	0.0002399	0.05349	0.9574	0.9968
IgG4_monogal	UC	IgG	4	exm415954	103188709	A	ADD	181	-0.0002984	-0.04614	0.9633	0.9968
IgG23_A2S	UC	IgG	4	exm415954	103188709	A	ADD	189	-0.0001263	-0.04403	0.9649	0.9968
IgG1_H4N4	UC	IgG	4	exm415954	103188709	A	ADD	189	8.26e-05	0.04238	0.9662	0.9968
IgG23_H3N4	UC	IgG	4	exm415954	103188709	A	ADD	188	-2.17e-05	-0.04073	0.9676	0.9968
IgG23_H5N4F1	UC	IgG	4	exm415954	103188709	A	ADD	189	-0.0002086	-0.03651	0.9709	0.9968
IgG23_sial	UC	IgG	4	exm415954	103188709	A	ADD	189	-0.0002011	-0.0357	0.9716	0.9968
IgG1_H6N3F1S1	CD	IgG	4	exm415954	103188709	A	ADD	313	2.54e-06	0.03321	0.9735	0.9968
IgG23_A2FS	UC	IgG	4	exm415954	103188709	A	ADD	189	-7.65e-05	-0.02673	0.9787	0.9968
IgG4_H4N4F1	UC	IgG	4	exm415954	103188709	A	ADD	181	-0.0001399	-0.0246	0.9804	0.9968
IgG1_A2G1F	UC	IgG	4	exm415954	103188709	A	ADD	189	-0.0001274	-0.02129	0.983	0.9968
IgG1_H4N5	UC	IgG	4	exm415954	103188709	A	ADD	189	-6.74e-06	-0.01521	0.9879	0.9968
IgG1_agal	CON	IgG	4	exm415954	103188709	A	ADD	101	-0.0001916	-0.01057	0.9916	0.9968
IgG23_H3N5F1	UC	IgG	4	exm415954	103188709	A	ADD	189	-2.31e-05	-0.00699	0.9944	0.9968
IgG23_digal	UC	IgG	4	exm415954	103188709	A	ADD	189	6.38e-05	0.005804	0.9954	0.9968
CA4	IBDU	plasma	4	exm415954	103188709	A	ADD	27	8.67e-05	0.08796	0.9306	0.9968
H6N5F1E1L2	HC	plasma	4	exm415954	103188709	A	ADD	101	2.14e-05	0.08005	0.9364	0.9968
A2E0F	HC	plasma	4	exm415954	103188709	A	ADD	101	0.00048	0.07467	0.9406	0.9968
H4N5F1E1	HC	plasma	4	exm415954	103188709	A	ADD	101	1.32e-05	0.0736	0.9415	0.9968
MHy	HC	plasma	4	exm415954	103188709	A	ADD	101	0.01114	0.07123	0.9434	0.9968
A2F0S0B	UC	plasma	4	exm415954	103188709	A	ADD	196	0.0008009	0.06615	0.9473	0.9968
H6N5E1	UC	plasma	4	exm415954	103188709	A	ADD	196	2.11e-05	0.0643	0.9488	0.9968
A2FGL	IBDU	plasma	4	exm415954	103188709	A	ADD	27	-0.0007584	-0.06397	0.9495	0.9968
H5N3E1	IBDU	plasma	4	exm415954	103188709	A	ADD	27	-2.08e-05	-0.06265	0.9505	0.9968
H3N4F1	CD	plasma	4	exm415954	103188709	A	ADD	314	6.54e-05	0.05992	0.9523	0.9968
CA1	CD	plasma	4	exm415954	103188709	A	ADD	314	-6.55e-06	-0.05436	0.9567	0.9968
A2F	HC	plasma	4	exm415954	103188709	A	ADD	101	-0.0006193	-0.05362	0.9573	0.9968
H5N4	UC	plasma	4	exm415954	103188709	A	ADD	195	6.96e-06	0.05134	0.9591	0.9968
A2SB	IBDU	plasma	4	exm415954	103188709	A	ADD	27	0.0003044	0.04018	0.9683	0.9968
CFa	HC	plasma	4	exm415954	103188709	A	ADD	100	4.35e-06	0.03931	0.9687	0.9968
H6N5E3	IBDU	plasma	4	exm415954	103188709	A	ADD	27	-9.93e-05	-0.0377	0.9702	0.9968
MM	CD	plasma	4	exm415954	103188709	A	ADD	314	0.0008826	0.03718	0.9704	0.9968
H5N5E1Ac1	HC	plasma	4	exm415954	103188709	A	ADD	100	-3.47e-06	-0.03696	0.9706	0.9968
A3FGS	HC	plasma	4	exm415954	103188709	A	ADD	101	-0.0002096	-0.03089	0.9754	0.9968
A2E	HC	plasma	4	exm415954	103188709	A	ADD	101	0.00023	0.03043	0.9758	0.9968
H6N5F1E2L1	HC	plasma	4	exm415954	103188709	A	ADD	100	-6.39e-05	-0.02748	0.9781	0.9968
A2B	HC	plasma	4	exm415954	103188709	A	ADD	101	0.000125	0.02745	0.9782	0.9968
CA1	IBDU	plasma	4	exm415954	103188709	A	ADD	27	7.23e-06	0.02338	0.9815	0.9968
H4N4	UC	plasma	4	exm415954	103188709	A	ADD	196	-3.28e-06	-0.02177	0.9827	0.9968
A2S0F	IBDU	plasma	4	exm415954	103188709	A	ADD	27	-0.0001454	-0.02051	0.9838	0.9968
A2F0S0G	CD	plasma	4	exm415954	103188709	A	ADD	314	4.6e-05	0.01433	0.9886	0.9968
H6N4E1	HC	plasma	4	exm415954	103188709	A	ADD	101	4.96e-07	0.01409	0.9888	0.9968
H6N5F1E1	IBDU	plasma	4	exm415954	103188709	A	ADD	27	-2.33e-06	-0.01228	0.9903	0.9968
H5N5F1E2	IBDU	plasma	4	exm415954	103188709	A	ADD	27	2.61e-05	0.01195	0.9906	0.9968
H4N3E1	CD	plasma	4	exm415954	103188709	A	ADD	314	-7.94e-07	-0.009361	0.9925	0.9968
H5N5E2	IBDU	plasma	4	exm415954	103188709	A	ADD	27	-1.97e-06	-0.007323	0.9942	0.9968
H5N4F1	HC	plasma	4	exm415954	103188709	A	ADD	101	1.38e-05	0.007035	0.9944	0.9968
A2L0F	HC	plasma	4	exm415954	103188709	A	ADD	101	-8e-05	-0.006328	0.995	0.9968
THy	UC	plasma	4	exm415954	103188709	A	ADD	196	-1.53e-06	-0.004817	0.9962	0.9968
A2F0S0G	HC	plasma	4	exm415954	103188709	A	ADD	101	-2.91e-05	-0.004274	0.9966	0.9968
H6N3E1	IBDU	plasma	4	exm415954	103188709	A	ADD	27	1.54e-06	0.004087	0.9968	0.9968

## Sheet: Readme
SNP-glycan association analysis in IBD patients
SNP: rs13107325 (chr4:103188709)
Phenotypes: Sex and age corrected values for IgG N-glycan traits (n=81) and plasma N-glycan traits (n=141)
Model of association: Additive genetic model
FDR=0.05
IgG N-glycans: https://www.ncbi.nlm.nih.gov/pmc/articles/PMC5880750/#SD10
Plasma N-glycans: https://www.gastrojournal.org/article/S0016-5085(18)34563-3/fulltext#appsec1
	CD	IBDU	UC	Control	Total
Female	135	10	97	55	297
Male	177	18	92	45	332
Total	312	28	189	100	629
Table 1: Sample distribution in SNP-IgG N-glycans association
	CD	IBDU	UC	Control	Total
Female	139	10	104	56	309
Male	181	18	95	46	340
Total	320	28	199	102	649
Table 2: Sample distribution in SNP-Plasma N-glycans association
