# Supplementary material for: Pleiotropic ZIP8 A391T implicates abnormal manganese homeostasis in complex human disease
Source: JCI Insight. 2020 Oct 15;5(20):e140978. doi: 10.1172/jci.insight.140978 (PMC7605523; doi:10.1172/jci.insight.140978)
Supplement: supplemental Table 6 [file jciinsight-5-140978-s188.xlsx]

## Sheet: Sheet1
Sequence Name	Species	Bases	Sequence	Tm (50mM NaCl) C
mSlc39a8-FWD	mouse	20	CAA CGC AAA GCC CAG TCT TT	56.4791
mSlc39a8-RVS	mouse	22	GCG TTT GAG AAA AGA GTC CCA A	55.6965
mIl6-FWD	mouse	22	TAG CTA TGG TAC TCC AGA AGA C	52.9707
mIl6-RVS	mouse	20	ACG ATG ATG CAC TTG CAG AA	54.9372
mGapdh-FWD	mouse	23	CAT CAC TGC CAC CCA GAA GAC TG	59.8051
mGapdh-RVS	mouse	23	ATG CCA GTG AGC TTC CCG TTC AG	61.6062
